# Supplementary material for: High early-life gut Bacteroides links to microbiome stability, resilience, and risk for childhood infections
Source: NPJ Biofilms Microbiomes. 2026 Jun 11;12:115. doi: 10.1038/s41522-026-01022-7 (PMC13254207; doi:10.1038/s41522-026-01022-7)
Supplement: Supplementary file 2 — Supplementary data 1 [file 41522_2026_1022_MOESM2_ESM.csv]

ID.S	SampleID	sex	age.days	atxclass.of.latest.atxepisode.or.of.first.if.no.previous	symptoms.at.latest.atxepisode.or.of.first.if.no.previous	days.post.start.latest.drug.episode	days.post.end.latest.drug.episode	Delivery.mode	breast.feeding.only	breast.feeding.mostly	breast.feeding.any	group
10618	135L56	w	70	Cephalosporin	urogenital	-158	NA	V	6	8	12	pre45-225
10618	211L56	w	161	Cephalosporin	urogenital	-67	NA	V	6	8	12	pre45-225
10618	247L56	w	252	Cephalosporin	urogenital	24	16	V	6	8	12	post0-30
10618	355L56	w	342	Cephalosporin	urogenital	114	106	V	6	8	12	atx
10618	311L56	w	436	Cephalosporin	urogenital	208	200	V	6	8	12	atx
10618	466L56	w	531	Cephalosporin	urogenital	303	295	V	6	8	12	atx
10618	70L56	w	782	Cephalosporin	urogenital	554	546	V	6	8	12	post>90
10754	415L56	w	79	NA	NA	NA	NA	V	5	6	6	ctrl
10754	423L56	w	96	NA	NA	NA	NA	V	5	6	6	ctrl
10754	424L56	w	207	NA	NA	NA	NA	V	5	6	6	ctrl
10754	553L56	w	299	NA	NA	NA	NA	V	5	6	6	ctrl
10754	494L56	w	570	NA	NA	NA	NA	V	5	6	6	ctrl
10754	488L56	w	731	NA	NA	NA	NA	V	5	6	6	ctrl
11004	497L56	w	59	NA	NA	NA	NA	C	6	6	6	ctrl
11004	508L56	w	108	NA	NA	NA	NA	C	6	6	6	ctrl
11004	541L56	w	198	NA	NA	NA	NA	C	6	6	6	ctrl
11004	518L56	w	239	NA	NA	NA	NA	C	6	6	6	ctrl
11004	566L56	w	284	NA	NA	NA	NA	C	6	6	6	ctrl
11004	520L56	w	389	NA	NA	NA	NA	C	6	6	6	ctrl
11004	568L56	w	473	NA	NA	NA	NA	C	6	6	6	ctrl
11004	413L56	w	630	NA	NA	NA	NA	C	6	6	6	ctrl
11124	471L56	m	88	other	gastrointestinal	-379	NA	V	3	6	9	atx
11124	432L56	m	141	other	gastrointestinal	-326	NA	V	3	6	9	atx
11124	498L56	m	276	other	gastrointestinal	-191	NA	V	3	6	9	pre45-225
11124	547L56	m	366	other	gastrointestinal	-101	NA	V	3	6	9	pre45-225
11124	540L56	m	417	other	gastrointestinal	-50	NA	V	3	6	9	pre45-225
11124	551L56	m	634	other	gastrointestinal	167	161	V	3	6	9	post>90
11124	560L56	m	751	other	gastrointestinal	284	278	V	3	6	9	post>90
11431	431L56	w	152	NA	NA	NA	NA	V	5	6	7	ctrl
11431	392L56	w	244	NA	NA	NA	NA	V	5	6	7	ctrl
11431	513L56	w	334	NA	NA	NA	NA	V	5	6	7	ctrl
11431	514L56	w	425	NA	NA	NA	NA	V	5	6	7	ctrl
11431	516L56	w	523	NA	NA	NA	NA	V	5	6	7	ctrl
11431	525L56	w	607	NA	NA	NA	NA	V	5	6	7	ctrl
11431	527L56	w	723	NA	NA	NA	NA	V	5	6	7	ctrl
13153	72L56	w	55	Aminopenicillin	ENT	-421	NA	V	4	8	9	atx
13153	113L56	w	124	Aminopenicillin	ENT	-352	NA	V	4	8	9	atx
13153	163L56	w	220	Aminopenicillin	ENT	-256	NA	V	4	8	9	atx
13153	117L56	w	309	Aminopenicillin	ENT	-167	NA	V	4	8	9	pre45-225
13153	143L56	w	398	Aminopenicillin	ENT	-78	NA	V	4	8	9	pre45-225
13153	275L56	w	489	Aminopenicillin	ENT	13	6	V	4	8	9	post0-30
13153	239L56	w	582	Aminopenicillin	ENT	106	99	V	4	8	9	post>90
13153	309L56	w	686	Aminopenicillin	ENT	210	203	V	4	8	9	post>90
13153	334L56	w	750	Aminopenicillin	ENT	274	267	V	4	8	9	post>90
13666	468L56	w	70	NA	NA	NA	NA	V	2	NA	2	ctrl
13666	454L56	w	128	NA	NA	NA	NA	V	2	NA	2	ctrl
13666	478L56	w	224	NA	NA	NA	NA	V	2	NA	2	ctrl
13666	439L56	w	315	NA	NA	NA	NA	V	2	NA	2	ctrl
13666	479L56	w	406	NA	NA	NA	NA	V	2	NA	2	ctrl
13666	529L56	w	500	NA	NA	NA	NA	V	2	NA	2	ctrl
13666	563L56	w	656	NA	NA	NA	NA	V	2	NA	2	ctrl
13666	484L56	w	678	NA	NA	NA	NA	V	2	NA	2	ctrl
13666	573L56	w	777	NA	NA	NA	NA	V	2	NA	2	ctrl
14559	407L56	w	17	Cephalosporin	ENT	-375	NA	V	6	10	24	atx
14559	400L56	w	150	Cephalosporin	ENT	-242	NA	V	6	10	24	atx
14559	482L56	w	261	Cephalosporin	ENT	-131	NA	V	6	10	24	pre45-225
14559	522L56	w	328	Cephalosporin	ENT	-64	NA	V	6	10	24	pre45-225
14559	548L56	w	448	Aminopenicillin	ENT	49	41	V	6	10	24	atx
14559	549L56	w	511	Cephalosporin	ENT	45	40	V	6	10	24	atx
14559	550L56	w	567	Cephalosporin	ENT	101	96	V	6	10	24	post>90
14559	511L56	w	608	Cephalosporin	ENT	142	137	V	6	10	24	post>90
14559	496L56	w	689	Cephalosporin	ENT	223	218	V	6	10	24	post>90
14559	404L56	w	803	Cephalosporin	ENT	337	332	V	6	10	24	post>90
14880	533L56	w	82	Cephalosporin	ENT	-269	NA	V	5	8	14	atx
14880	503L56	w	180	Cephalosporin	ENT	-171	NA	V	5	8	14	pre45-225
14880	528L56	w	278	Cephalosporin	ENT	-73	NA	V	5	8	14	pre45-225
14880	444L56	w	420	Cephalosporin	ENT	69	62	V	5	8	14	atx
14880	445L56	w	524	Cephalosporin	ENT	173	166	V	5	8	14	atx
14880	422L56	w	651	Cephalosporin	ENT	300	293	V	5	8	14	post>90
15068	501L56	w	16	NA	NA	NA	NA	C	NA	1	NA	ctrl
15068	557L56	w	55	NA	NA	NA	NA	C	NA	1	NA	ctrl
15068	574L56	w	145	NA	NA	NA	NA	C	NA	1	NA	ctrl
15068	504L56	w	236	NA	NA	NA	NA	C	NA	1	NA	ctrl
15068	412L56	w	356	NA	NA	NA	NA	C	NA	1	NA	ctrl
15068	452L56	w	418	NA	NA	NA	NA	C	NA	1	NA	ctrl
15068	469L56	w	528	NA	NA	NA	NA	C	NA	1	NA	ctrl
15068	406L56	w	600	NA	NA	NA	NA	C	NA	1	NA	ctrl
15068	446L56	w	692	NA	NA	NA	NA	C	NA	1	NA	ctrl
15808	455L56	w	68	NA	NA	NA	NA	V	6	7	12	ctrl
15808	416L56	w	139	NA	NA	NA	NA	V	6	7	12	ctrl
15808	561L56	w	244	NA	NA	NA	NA	V	6	7	12	ctrl
15808	489L56	w	353	NA	NA	NA	NA	V	6	7	12	ctrl
15808	572L56	w	439	NA	NA	NA	NA	V	6	7	12	ctrl
15808	510L56	w	527	NA	NA	NA	NA	V	6	7	12	ctrl
15808	519L56	w	595	NA	NA	NA	NA	V	6	7	12	ctrl
15879	472L56	w	45	Aminopenicillin	ENT	-379	NA	V	5	7	9	atx
15879	569L56	w	88	Aminopenicillin	ENT	-336	NA	V	5	7	9	atx
15879	530L56	w	169	Aminopenicillin	ENT	-255	NA	V	5	7	9	atx
15879	492L56	w	250	Aminopenicillin	ENT	-174	NA	V	5	7	9	pre45-225
15879	486L56	w	352	Aminopenicillin	ENT	-72	NA	V	5	7	9	pre45-225
15879	567L56	w	514	Aminopenicillin	ENT	90	83	V	5	7	9	atx
15879	544L56	w	572	Aminopenicillin	ENT	148	141	V	5	7	9	post>90
15879	428L56	w	661	Aminopenicillin	ENT	237	230	V	5	7	9	post>90
15879	437L56	w	780	Aminopenicillin	ENT	356	349	V	5	7	9	post>90
16293	103L58	w	20	NA	NA	NA	NA	C	0	9	10	ctrl
16293	500L56	w	64	NA	NA	NA	NA	C	0	9	10	ctrl
16293	542L56	w	198	NA	NA	NA	NA	C	0	9	10	ctrl
16293	487L56	w	249	NA	NA	NA	NA	C	0	9	10	ctrl
16293	512L56	w	336	NA	NA	NA	NA	C	0	9	10	ctrl
16293	552L56	w	425	NA	NA	NA	NA	C	0	9	10	ctrl
16293	389L56	w	563	NA	NA	NA	NA	C	0	9	10	ctrl
16293	453L56	w	607	NA	NA	NA	NA	C	0	9	10	ctrl
16293	430L56	w	719	NA	NA	NA	NA	C	0	9	10	ctrl
17283	173L58	w	32	NA	NA	NA	NA	V	5	6	15	ctrl
17283	233L58	w	111	NA	NA	NA	NA	V	5	6	15	ctrl
17283	345L58	w	312	NA	NA	NA	NA	V	5	6	15	ctrl
17283	300L58	w	384	NA	NA	NA	NA	V	5	6	15	ctrl
17283	289L58	w	486	NA	NA	NA	NA	V	5	6	15	ctrl
17283	423L58	w	757	NA	NA	NA	NA	V	5	6	15	ctrl
17387	162L56	w	93	Cephalosporin	ENT	-367	NA	V	6	7	18	atx
17387	100L56	w	150	Cephalosporin	ENT	-310	NA	V	6	7	18	atx
17387	125L56	w	225	Cephalosporin	ENT	-235	NA	V	6	7	18	atx
17387	192L56	w	337	Cephalosporin	ENT	-123	NA	V	6	7	18	pre45-225
17387	333L56	w	610	Cephalosporin	ENT	150	143	V	6	7	18	post>90
17387	343L56	w	689	Cephalosporin	ENT	229	222	V	6	7	18	post>90
17387	467L56	w	782	Cephalosporin	ENT	322	315	V	6	7	18	post>90
17667	172L56	m	12	Aminopenicillin	ENT	-159	NA	V	NA	NA	NA	pre45-225
17667	159L56	m	106	Aminopenicillin	ENT	-65	NA	V	NA	NA	NA	pre45-225
17667	198L56	m	241	Aminopenicillin	ENT	70	64	V	NA	NA	NA	atx
17667	255L56	m	289	Aminopenicillin	ENT	118	112	V	NA	NA	NA	atx
17667	300L56	m	381	Aminopenicillin	ENT	210	204	V	NA	NA	NA	atx
17667	375L56	m	487	Aminopenicillin	ENT	316	310	V	NA	NA	NA	atx
17667	435L56	m	569	Aminopenicillin	ENT	398	392	V	NA	NA	NA	post>90
17667	59L56	m	666	Aminopenicillin	ENT	495	489	V	NA	NA	NA	post>90
17691	49L58	m	178	Cephalosporin	ENT	-161	NA	V	9	11	25	pre45-225
17691	81L58	m	234	Cephalosporin	ENT	-105	NA	V	9	11	25	pre45-225
17691	58L58	m	324	Cephalosporin	ENT	-15	NA	V	9	11	25	pre0-30
17691	44L58	m	417	Cephalosporin	ENT	78	72	V	9	11	25	atx
17691	78L58	m	507	Cephalosporin	ENT	168	162	V	9	11	25	atx
17691	129L58	m	599	Cephalosporin	ENT	260	254	V	9	11	25	post>90
17691	152L58	m	781	Cephalosporin	ENT	442	436	V	9	11	25	post>90
19513	167L58	m	15	NA	NA	NA	NA	V	5	7	18	ctrl
19513	210L58	m	60	NA	NA	NA	NA	V	5	7	18	ctrl
19513	220L58	m	135	NA	NA	NA	NA	V	5	7	18	ctrl
19513	217L58	m	232	NA	NA	NA	NA	V	5	7	18	ctrl
19513	310L58	m	360	NA	NA	NA	NA	V	5	7	18	ctrl
19513	441L58	m	439	NA	NA	NA	NA	V	5	7	18	ctrl
19513	427L58	m	506	NA	NA	NA	NA	V	5	7	18	ctrl
19513	437L58	m	606	NA	NA	NA	NA	V	5	7	18	ctrl
19513	431L58	m	696	NA	NA	NA	NA	V	5	7	18	ctrl
19513	416L58	m	752	NA	NA	NA	NA	V	5	7	18	ctrl
19774	50L58	w	78	NA	NA	NA	NA	V	6	13	25	ctrl
19774	3L58	w	93	NA	NA	NA	NA	V	6	13	25	ctrl
19774	52L58	w	176	NA	NA	NA	NA	V	6	13	25	ctrl
19774	86L58	w	266	NA	NA	NA	NA	V	6	13	25	ctrl
19774	109L58	w	450	NA	NA	NA	NA	V	6	13	25	ctrl
19774	218L58	w	551	NA	NA	NA	NA	V	6	13	25	ctrl
19774	223L58	w	698	NA	NA	NA	NA	V	6	13	25	ctrl
19774	339L58	w	803	NA	NA	NA	NA	V	6	13	25	ctrl
20287	95L56	w	8	NA	NA	NA	NA	V	1	7	12	ctrl
20287	145L56	w	124	NA	NA	NA	NA	V	1	7	12	ctrl
20287	146L56	w	164	NA	NA	NA	NA	V	1	7	12	ctrl
20287	108L56	w	252	NA	NA	NA	NA	V	1	7	12	ctrl
20287	181L56	w	341	NA	NA	NA	NA	V	1	7	12	ctrl
20287	120L56	w	428	NA	NA	NA	NA	V	1	7	12	ctrl
20287	277L56	w	548	NA	NA	NA	NA	V	1	7	12	ctrl
20750	283L58	m	11	NA	NA	NA	NA	V	5	7	9	ctrl
20750	237L58	m	30	NA	NA	NA	NA	V	5	7	9	ctrl
20750	321L58	m	129	NA	NA	NA	NA	V	5	7	9	ctrl
20750	365L58	m	227	NA	NA	NA	NA	V	5	7	9	ctrl
20750	443L58	m	389	NA	NA	NA	NA	V	5	7	9	ctrl
20750	453L58	m	487	NA	NA	NA	NA	V	5	7	9	ctrl
21255	270L58	w	9	NA	NA	NA	NA	V	6	10	19	ctrl
21255	377L58	w	89	NA	NA	NA	NA	V	6	10	19	ctrl
21255	358L58	w	211	NA	NA	NA	NA	V	6	10	19	ctrl
21255	405L58	w	406	NA	NA	NA	NA	V	6	10	19	ctrl
21255	479L58	w	561	NA	NA	NA	NA	V	6	10	19	ctrl
21602	65L58	m	41	Aminopenicillin	ENT	-593	NA	V	6	8	10	atx
21602	89L58	m	133	Aminopenicillin	ENT	-501	NA	V	6	8	10	atx
21602	66L58	m	223	Aminopenicillin	ENT	-411	NA	V	6	8	10	atx
21602	60L58	m	313	Aminopenicillin	ENT	-321	NA	V	6	8	10	atx
21602	63L58	m	411	Aminopenicillin	ENT	-223	NA	V	6	8	10	pre45-225
21602	266L58	m	702	Aminopenicillin	ENT	68	63	V	6	8	10	atx
22153	127L58	w	24	NA	NA	NA	NA	V	4	10	19	ctrl
22153	238L58	w	181	NA	NA	NA	NA	V	4	10	19	ctrl
22153	379L58	w	339	NA	NA	NA	NA	V	4	10	19	ctrl
22153	417L58	w	448	NA	NA	NA	NA	V	4	10	19	ctrl
22153	412L58	w	562	NA	NA	NA	NA	V	4	10	19	ctrl
22153	429L58	w	616	NA	NA	NA	NA	V	4	10	19	ctrl
22153	439L58	w	720	NA	NA	NA	NA	V	4	10	19	ctrl
22544	156L56	w	106	NA	NA	NA	NA	V	2	NA	NA	ctrl
22544	219L56	w	324	NA	NA	NA	NA	V	2	NA	NA	ctrl
22544	272L56	w	421	NA	NA	NA	NA	V	2	NA	NA	ctrl
22544	324L56	w	511	NA	NA	NA	NA	V	2	NA	NA	ctrl
22544	320L56	w	624	NA	NA	NA	NA	V	2	NA	NA	ctrl
22544	474L56	w	694	NA	NA	NA	NA	V	2	NA	NA	ctrl
22544	83L56	w	796	NA	NA	NA	NA	V	2	NA	NA	ctrl
24242	96L56	m	6	NA	NA	NA	NA	V	2	2	2	ctrl
24242	121L56	m	37	NA	NA	NA	NA	V	2	2	2	ctrl
24242	171L56	m	136	NA	NA	NA	NA	V	2	2	2	ctrl
24242	165L56	m	227	NA	NA	NA	NA	V	2	2	2	ctrl
24242	167L56	m	312	NA	NA	NA	NA	V	2	2	2	ctrl
24242	212L56	m	403	NA	NA	NA	NA	V	2	2	2	ctrl
24242	337L56	m	508	NA	NA	NA	NA	V	2	2	2	ctrl
24444	162L58	w	82	NA	NA	NA	NA	V	7	9	10	ctrl
24444	118L58	w	169	NA	NA	NA	NA	V	7	9	10	ctrl
24444	274L58	w	252	NA	NA	NA	NA	V	7	9	10	ctrl
24444	214L58	w	344	NA	NA	NA	NA	V	7	9	10	ctrl
24444	347L58	w	493	NA	NA	NA	NA	V	7	9	10	ctrl
24969	140L56	m	104	NA	NA	NA	NA	C	5	6	8	ctrl
24969	133L56	m	170	NA	NA	NA	NA	C	5	6	8	ctrl
24969	136L56	m	276	NA	NA	NA	NA	C	5	6	8	ctrl
24969	244L56	m	358	NA	NA	NA	NA	C	5	6	8	ctrl
24969	248L56	m	445	NA	NA	NA	NA	C	5	6	8	ctrl
24969	401L56	m	704	NA	NA	NA	NA	C	5	6	8	ctrl
26034	218L56	m	4	Cephalosporin	ENT	-383	NA	C	6	7	8	atx
26034	227L56	m	31	Cephalosporin	ENT	-356	NA	C	6	7	8	atx
26034	377L56	m	149	Cephalosporin	ENT	-238	NA	C	6	7	8	atx
26034	302L56	m	261	Cephalosporin	ENT	-126	NA	C	6	7	8	pre45-225
26034	351L56	m	318	Cephalosporin	ENT	-69	NA	C	6	7	8	pre45-225
26034	442L56	m	396	Cephalosporin	ENT	9	3	C	6	7	8	post0-30
26034	4L56	m	510	Cephalosporin	ENT	123	117	C	6	7	8	atx
26034	45L56	m	585	Cephalosporin	ENT	198	192	C	6	7	8	post>90
26034	46L56	m	637	Cephalosporin	ENT	250	244	C	6	7	8	post>90
26034	86L56	m	692	Cephalosporin	ENT	305	299	C	6	7	8	post>90
26401	73L58	w	25	NA	NA	NA	NA	C	7	8	8	ctrl
26401	2L58	w	87	NA	NA	NA	NA	C	7	8	8	ctrl
26401	19L58	w	185	NA	NA	NA	NA	C	7	8	8	ctrl
26401	92L58	w	276	NA	NA	NA	NA	C	7	8	8	ctrl
26401	94L58	w	360	NA	NA	NA	NA	C	7	8	8	ctrl
26401	170L58	w	479	NA	NA	NA	NA	C	7	8	8	ctrl
26401	125L58	w	548	NA	NA	NA	NA	C	7	8	8	ctrl
26401	257L58	w	639	NA	NA	NA	NA	C	7	8	8	ctrl
26767	6L58	w	90	NA	NA	NA	NA	C	5	9	12	ctrl
26767	31L58	w	148	NA	NA	NA	NA	C	5	9	12	ctrl
26767	137L58	w	230	NA	NA	NA	NA	C	5	9	12	ctrl
26767	140L58	w	322	NA	NA	NA	NA	C	5	9	12	ctrl
26767	160L58	w	413	NA	NA	NA	NA	C	5	9	12	ctrl
26767	213L58	w	509	NA	NA	NA	NA	C	5	9	12	ctrl
26767	271L58	w	595	NA	NA	NA	NA	C	5	9	12	ctrl
26767	325L58	w	708	NA	NA	NA	NA	C	5	9	12	ctrl
26800	74L58	w	60	NA	NA	NA	NA	V	4	5	7	ctrl
26800	37L58	w	166	NA	NA	NA	NA	V	4	5	7	ctrl
26800	39L58	w	249	NA	NA	NA	NA	V	4	5	7	ctrl
26800	130L58	w	353	NA	NA	NA	NA	V	4	5	7	ctrl
26800	181L58	w	440	NA	NA	NA	NA	V	4	5	7	ctrl
26800	275L58	w	596	NA	NA	NA	NA	V	4	5	7	ctrl
26810	133L58	m	126	NA	NA	NA	NA	V	7	10	18	ctrl
26810	184L58	m	210	NA	NA	NA	NA	V	7	10	18	ctrl
26810	252L58	m	298	NA	NA	NA	NA	V	7	10	18	ctrl
26810	201L58	m	393	NA	NA	NA	NA	V	7	10	18	ctrl
26810	326L58	m	528	NA	NA	NA	NA	V	7	10	18	ctrl
26810	328L58	m	582	NA	NA	NA	NA	V	7	10	18	ctrl
26810	403L58	m	663	NA	NA	NA	NA	V	7	10	18	ctrl
26810	406L58	m	790	NA	NA	NA	NA	V	7	10	18	ctrl
27065	164L56	w	55	Cephalosporin	ENT	-303	NA	V	8	12	24	atx
27065	189L56	w	87	Cephalosporin	ENT	-271	NA	V	8	12	24	atx
27065	144L56	w	181	Cephalosporin	ENT	-177	NA	V	8	12	24	pre45-225
27065	222L56	w	310	Cephalosporin	ENT	-48	NA	V	8	12	24	pre45-225
27065	342L56	w	523	Cephalosporin	ENT	165	156	V	8	12	24	atx
27065	425L56	w	586	Cephalosporin	ENT	228	219	V	8	12	24	post>90
27065	28L56	w	712	Cephalosporin	ENT	354	345	V	8	12	24	post>90
27469	106L58	m	10	NA	NA	NA	NA	V	5	7	10	ctrl
27469	172L58	m	99	NA	NA	NA	NA	V	5	7	10	ctrl
27469	196L58	m	272	NA	NA	NA	NA	V	5	7	10	ctrl
27469	323L58	m	440	NA	NA	NA	NA	V	5	7	10	ctrl
27469	332L58	m	464	NA	NA	NA	NA	V	5	7	10	ctrl
27469	344L58	m	567	NA	NA	NA	NA	V	5	7	10	ctrl
27469	452L58	m	701	NA	NA	NA	NA	V	5	7	10	ctrl
27912	144L58	w	42	NA	NA	NA	NA	C	NA	NA	1	ctrl
27912	246L58	w	178	NA	NA	NA	NA	C	NA	NA	1	ctrl
27912	335L58	w	411	NA	NA	NA	NA	C	NA	NA	1	ctrl
27912	393L58	w	465	NA	NA	NA	NA	C	NA	NA	1	ctrl
27912	459L58	w	515	NA	NA	NA	NA	C	NA	NA	1	ctrl
27963	110L56	m	21	Aminopenicillin	ENT	-285	NA	V	NA	NA	7	atx
27963	128L56	m	98	Aminopenicillin	ENT	-208	NA	V	NA	NA	7	pre45-225
27963	256L56	m	278	Aminopenicillin	ENT	-28	NA	V	NA	NA	7	pre0-30
27963	348L56	m	369	Aminopenicillin	ENT	63	55	V	NA	NA	7	atx
27963	374L56	m	452	Aminopenicillin	ENT	146	138	V	NA	NA	7	atx
27963	443L56	m	551	Cephalosporin	ENT	17	8	V	NA	NA	7	post0-30
27963	27L56	m	641	Cephalosporin	ENT	107	98	V	NA	NA	7	post>90
27963	53L56	m	741	Cephalosporin	ENT	207	198	V	NA	NA	7	post>90
29626	48L58	m	29	NA	NA	NA	NA	C	5	9	22	ctrl
29626	121L58	m	73	NA	NA	NA	NA	C	5	9	22	ctrl
29626	180L58	m	166	NA	NA	NA	NA	C	5	9	22	ctrl
29626	265L58	m	263	NA	NA	NA	NA	C	5	9	22	ctrl
29626	253L58	m	353	NA	NA	NA	NA	C	5	9	22	ctrl
29626	232L58	m	440	NA	NA	NA	NA	C	5	9	22	ctrl
29626	308L58	m	531	NA	NA	NA	NA	C	5	9	22	ctrl
29626	297L58	m	634	NA	NA	NA	NA	C	5	9	22	ctrl
29626	411L58	m	709	NA	NA	NA	NA	C	5	9	22	ctrl
30236	68L58	w	37	NA	NA	NA	NA	V	3	5	9	ctrl
30236	46L58	w	125	NA	NA	NA	NA	V	3	5	9	ctrl
30236	145L58	w	216	NA	NA	NA	NA	V	3	5	9	ctrl
30236	276L58	w	488	NA	NA	NA	NA	V	3	5	9	ctrl
30236	361L58	w	611	NA	NA	NA	NA	V	3	5	9	ctrl
30236	293L58	w	680	NA	NA	NA	NA	V	3	5	9	ctrl
30236	305L58	w	780	NA	NA	NA	NA	V	3	5	9	ctrl
30463	190L58	m	13	NA	NA	NA	NA	C	NA	NA	7	ctrl
30463	249L58	m	66	NA	NA	NA	NA	C	NA	NA	7	ctrl
30463	284L58	m	149	NA	NA	NA	NA	C	NA	NA	7	ctrl
30463	272L58	m	251	NA	NA	NA	NA	C	NA	NA	7	ctrl
30463	324L58	m	335	NA	NA	NA	NA	C	NA	NA	7	ctrl
30463	359L58	m	423	NA	NA	NA	NA	C	NA	NA	7	ctrl
30463	444L58	m	568	NA	NA	NA	NA	C	NA	NA	7	ctrl
30463	463L58	m	737	NA	NA	NA	NA	C	NA	NA	7	ctrl
30587	15L58	w	20	Cephalosporin	ENT	-674	NA	V	7	9	16	atx
30587	122L58	w	120	Cephalosporin	ENT	-574	NA	V	7	9	16	atx
30587	188L58	w	204	Cephalosporin	ENT	-490	NA	V	7	9	16	atx
30587	281L58	w	303	Cephalosporin	ENT	-391	NA	V	7	9	16	atx
30587	198L58	w	405	Cephalosporin	ENT	-289	NA	V	7	9	16	atx
30587	337L58	w	495	Cephalosporin	ENT	-199	NA	V	7	9	16	pre45-225
30587	419L58	w	750	Cephalosporin	ENT	56	51	V	7	9	16	atx
32077	282L58	w	114	NA	NA	NA	NA	C	NA	3	NA	ctrl
32077	260L58	w	181	NA	NA	NA	NA	C	NA	3	NA	ctrl
32077	338L58	w	319	NA	NA	NA	NA	C	NA	3	NA	ctrl
32077	292L58	w	359	NA	NA	NA	NA	C	NA	3	NA	ctrl
32077	336L58	w	462	NA	NA	NA	NA	C	NA	3	NA	ctrl
32077	467L58	w	554	NA	NA	NA	NA	C	NA	3	NA	ctrl
32077	390L58	w	656	NA	NA	NA	NA	C	NA	3	NA	ctrl
32077	447L58	w	757	NA	NA	NA	NA	C	NA	3	NA	ctrl
32086	266L56	w	14	NA	NA	NA	NA	V	4	5	7	ctrl
32086	235L56	w	32	NA	NA	NA	NA	V	4	5	7	ctrl
32086	246L56	w	100	NA	NA	NA	NA	V	4	5	7	ctrl
32086	307L56	w	207	NA	NA	NA	NA	V	4	5	7	ctrl
32086	310L56	w	279	NA	NA	NA	NA	V	4	5	7	ctrl
32086	305L56	w	356	NA	NA	NA	NA	V	4	5	7	ctrl
32086	78L56	w	654	NA	NA	NA	NA	V	4	5	7	ctrl
32086	39L56	w	744	NA	NA	NA	NA	V	4	5	7	ctrl
32129	10L58	m	5	other	ENT	-143	NA	V	6	7	19	pre45-225
32129	43L58	m	104	other	ENT	-44	NA	V	6	7	19	atx
32129	45L58	m	197	other	ENT	49	43	V	6	7	19	atx
32129	79L58	m	296	other	ENT	148	142	V	6	7	19	atx
32129	154L58	m	388	other	ENT	240	234	V	6	7	19	atx
32129	110L58	m	484	other	ENT	336	330	V	6	7	19	atx
32129	204L58	m	626	Cephalosporin	unknown/other	38	25	V	6	7	19	post0-30
32129	255L58	m	715	Cephalosporin	unknown/other	127	114	V	6	7	19	post>90
32129	280L58	m	743	Cephalosporin	unknown/other	155	142	V	6	7	19	post>90
32746	54L58	w	24	NA	NA	NA	NA	V	7	12	24	ctrl
32746	41L58	w	87	NA	NA	NA	NA	V	7	12	24	ctrl
32746	112L58	w	281	NA	NA	NA	NA	V	7	12	24	ctrl
32746	194L58	w	316	NA	NA	NA	NA	V	7	12	24	ctrl
32746	263L58	w	470	NA	NA	NA	NA	V	7	12	24	ctrl
32746	378L58	w	540	NA	NA	NA	NA	V	7	12	24	ctrl
32746	343L58	w	662	NA	NA	NA	NA	V	7	12	24	ctrl
32746	466L58	w	740	NA	NA	NA	NA	V	7	12	24	ctrl
32746	460L58	w	820	NA	NA	NA	NA	V	7	12	24	ctrl
33034	195L58	w	41	NA	NA	NA	NA	C	7	12	21	ctrl
33034	221L58	w	103	NA	NA	NA	NA	C	7	12	21	ctrl
33034	302L58	w	311	NA	NA	NA	NA	C	7	12	21	ctrl
33034	434L58	w	439	NA	NA	NA	NA	C	7	12	21	ctrl
33034	475L58	w	474	NA	NA	NA	NA	C	7	12	21	ctrl
33034	414L58	w	588	NA	NA	NA	NA	C	7	12	21	ctrl
33083	251L58	m	56	Aminopenicillin	ENT	-334	NA	V	NA	8	9	atx
33083	268L58	m	80	Aminopenicillin	ENT	-310	NA	V	NA	8	9	atx
33083	248L58	m	176	Aminopenicillin	ENT	-214	NA	V	NA	8	9	pre45-225
33083	348L58	m	269	Aminopenicillin	ENT	-121	NA	V	NA	8	9	pre45-225
33083	401L58	m	403	Aminopenicillin	ENT	13	4	V	NA	8	9	post0-30
33083	420L58	m	488	Cephalosporin	ENT	66	59	V	NA	8	9	atx
33886	178L58	m	5	NA	NA	NA	NA	V	NA	6	10	ctrl
33886	101L58	m	66	NA	NA	NA	NA	V	NA	6	10	ctrl
33886	228L58	m	245	NA	NA	NA	NA	V	NA	6	10	ctrl
33886	230L58	m	271	NA	NA	NA	NA	V	NA	6	10	ctrl
33886	288L58	m	355	NA	NA	NA	NA	V	NA	6	10	ctrl
33886	356L58	m	439	NA	NA	NA	NA	V	NA	6	10	ctrl
33886	375L58	m	523	NA	NA	NA	NA	V	NA	6	10	ctrl
33886	388L58	m	635	NA	NA	NA	NA	V	NA	6	10	ctrl
33886	430L58	m	743	NA	NA	NA	NA	V	NA	6	10	ctrl
33955	241L58	m	120	Aminopenicillin	ENT	-320	NA	V	1	2	2	atx
33955	197L58	m	205	Aminopenicillin	ENT	-235	NA	V	1	2	2	atx
33955	256L58	m	302	Aminopenicillin	ENT	-138	NA	V	1	2	2	pre45-225
33955	364L58	m	393	Aminopenicillin	ENT	-47	NA	V	1	2	2	pre45-225
33955	383L58	m	481	Aminopenicillin	ENT	41	33	V	1	2	2	atx
33955	396L58	m	590	Aminopenicillin	ENT	150	142	V	1	2	2	post>90
33955	446L58	m	714	Aminopenicillin	ENT	274	266	V	1	2	2	post>90
34506	141L56	w	6	Aminopenicillin	ENT	-106	NA	V	7	9	24	pre45-225
34506	158L56	w	52	Aminopenicillin	ENT	-60	NA	V	7	9	24	pre45-225
34506	205L56	w	218	Aminopenicillin	ENT	106	102	V	7	9	24	atx
34506	373L56	w	419	Aminopenicillin	ENT	307	303	V	7	9	24	atx
34506	388L56	w	577	Aminopenicillin	ENT	465	461	V	7	9	24	post>90
34880	42L58	w	7	NA	NA	NA	NA	V	5	8	10	ctrl
34880	90L58	w	45	NA	NA	NA	NA	V	5	8	10	ctrl
34880	28L58	w	133	NA	NA	NA	NA	V	5	8	10	ctrl
34880	87L58	w	247	NA	NA	NA	NA	V	5	8	10	ctrl
34880	164L58	w	406	NA	NA	NA	NA	V	5	8	10	ctrl
34880	225L58	w	499	NA	NA	NA	NA	V	5	8	10	ctrl
34880	244L58	w	588	NA	NA	NA	NA	V	5	8	10	ctrl
34880	209L58	w	681	NA	NA	NA	NA	V	5	8	10	ctrl
34880	346L58	w	731	NA	NA	NA	NA	V	5	8	10	ctrl
35375	77L58	m	20	Cephalosporin	ENT	-34	NA	V	5	7	9	atx
35375	153L58	m	180	Cephalosporin	ENT	126	118	V	5	7	9	atx
35375	168L58	m	361	Cephalosporin	ENT	307	299	V	5	7	9	atx
35375	287L58	m	541	Cephalosporin	ENT	487	479	V	5	7	9	post>90
35375	381L58	m	663	Cephalosporin	ENT	609	601	V	5	7	9	post>90
36038	78L59	m	139	NA	NA	NA	NA	V	4	6	12	ctrl
36038	157L59	m	278	NA	NA	NA	NA	V	4	6	12	ctrl
36038	205L59	m	482	NA	NA	NA	NA	V	4	6	12	ctrl
36038	239L59	m	558	NA	NA	NA	NA	V	4	6	12	ctrl
36038	338L59	m	629	NA	NA	NA	NA	V	4	6	12	ctrl
36443	521L58	w	34	NA	NA	NA	NA	V	7	9	13	ctrl
36443	545L58	w	62	NA	NA	NA	NA	V	7	9	13	ctrl
36443	546L58	w	132	NA	NA	NA	NA	V	7	9	13	ctrl
36443	509L58	w	280	NA	NA	NA	NA	V	7	9	13	ctrl
36443	536L58	w	434	NA	NA	NA	NA	V	7	9	13	ctrl
36443	63L59	w	596	NA	NA	NA	NA	V	7	9	13	ctrl
36443	101L59	w	716	NA	NA	NA	NA	V	7	9	13	ctrl
36443	184L59	w	851	NA	NA	NA	NA	V	7	9	13	ctrl
36766	142L59	m	105	NA	NA	NA	NA	V	5	8	14	ctrl
36766	210L59	m	196	NA	NA	NA	NA	V	5	8	14	ctrl
36766	285L59	m	292	NA	NA	NA	NA	V	5	8	14	ctrl
36766	329L59	m	381	NA	NA	NA	NA	V	5	8	14	ctrl
36766	363L59	m	471	NA	NA	NA	NA	V	5	8	14	ctrl
36766	326L59	m	600	NA	NA	NA	NA	V	5	8	14	ctrl
36766	352L59	m	701	NA	NA	NA	NA	V	5	8	14	ctrl
37222	149L56	w	26	NA	NA	NA	NA	V	2	NA	NA	ctrl
37222	152L56	w	131	NA	NA	NA	NA	V	2	NA	NA	ctrl
37222	243L56	w	205	NA	NA	NA	NA	V	2	NA	NA	ctrl
37222	338L56	w	331	NA	NA	NA	NA	V	2	NA	NA	ctrl
37222	356L56	w	396	NA	NA	NA	NA	V	2	NA	NA	ctrl
37222	409L56	w	556	NA	NA	NA	NA	V	2	NA	NA	ctrl
37222	92L56	w	725	NA	NA	NA	NA	V	2	NA	NA	ctrl
37318	194L56	w	17	Cephalosporin	ENT	-478	NA	V	6	8	18	atx
37318	251L56	w	52	Cephalosporin	ENT	-443	NA	V	6	8	18	atx
37318	290L56	w	171	Cephalosporin	ENT	-324	NA	V	6	8	18	atx
37318	315L56	w	234	Cephalosporin	ENT	-261	NA	V	6	8	18	atx
37318	2L56	w	444	Cephalosporin	ENT	-51	NA	V	6	8	18	pre45-225
37318	67L56	w	520	Cephalosporin	ENT	25	19	V	6	8	18	post0-30
37318	29L56	w	603	Cephalosporin	ENT	108	102	V	6	8	18	post>90
39425	61L59	m	14	Aminopenicillin	ENT	-388	NA	V	7	7	12	atx
39425	48L59	m	74	Aminopenicillin	ENT	-328	NA	V	7	7	12	atx
39425	154L59	m	112	Aminopenicillin	ENT	-290	NA	V	7	7	12	atx
39425	166L59	m	205	Aminopenicillin	ENT	-197	NA	V	7	7	12	pre45-225
39425	243L59	m	305	Aminopenicillin	ENT	-97	NA	V	7	7	12	pre45-225
39425	261L59	m	385	Aminopenicillin	ENT	-17	NA	V	7	7	12	pre0-30
39425	240L59	m	475	other	ENT	50	45	V	7	7	12	atx
39425	371L59	m	570	other	ENT	145	140	V	7	7	12	post>90
39425	350L59	m	703	other	ENT	16	0	V	7	7	12	post0-30
39601	86L59	m	55	NA	NA	NA	NA	V	6	7	8	ctrl
39601	162L59	m	140	NA	NA	NA	NA	V	6	7	8	ctrl
39601	174L59	m	239	NA	NA	NA	NA	V	6	7	8	ctrl
39601	244L59	m	394	NA	NA	NA	NA	V	6	7	8	ctrl
39601	269L59	m	416	NA	NA	NA	NA	V	6	7	8	ctrl
39601	272L59	m	507	NA	NA	NA	NA	V	6	7	8	ctrl
39601	339L59	m	599	NA	NA	NA	NA	V	6	7	8	ctrl
39601	318L59	m	725	NA	NA	NA	NA	V	6	7	8	ctrl
40245	3L59	m	53	Cephalosporin	ENT	-471	NA	V	7	9	12	atx
40245	85L59	m	136	Cephalosporin	ENT	-388	NA	V	7	9	12	atx
40245	148L59	m	266	Cephalosporin	ENT	-258	NA	V	7	9	12	atx
40245	183L59	m	343	Cephalosporin	ENT	-181	NA	V	7	9	12	pre45-225
40245	276L59	m	483	Cephalosporin	ENT	-41	NA	V	7	9	12	atx
40245	279L59	m	568	Cephalosporin	ENT	44	39	V	7	9	12	atx
40245	379L59	m	686	Cephalosporin	ENT	162	157	V	7	9	12	post>90
40276	56L56	m	103	Aminopenicillin	ENT	-372	NA	V	NA	7	11	atx
40276	122L56	m	198	Aminopenicillin	ENT	-277	NA	V	NA	7	11	atx
40276	147L56	m	275	Aminopenicillin	ENT	-200	NA	V	NA	7	11	pre45-225
40276	157L56	m	368	Aminopenicillin	ENT	-107	NA	V	NA	7	11	pre45-225
40276	249L56	m	499	Aminopenicillin	ENT	24	18	V	NA	7	11	post0-30
40276	245L56	m	578	Aminopenicillin	ENT	103	97	V	NA	7	11	post>90
40276	381L56	m	768	Aminopenicillin	ENT	293	287	V	NA	7	11	post>90
41764	19L59	w	35	Aminopenicillin	ENT	-387	NA	V	6	8	14	atx
41764	145L59	w	187	Aminopenicillin	ENT	-235	NA	V	6	8	14	atx
41764	110L59	w	287	Aminopenicillin	ENT	-135	NA	V	6	8	14	pre45-225
41764	192L59	w	364	Aminopenicillin	ENT	-58	NA	V	6	8	14	pre45-225
41764	209L59	w	556	Aminopenicillin	ENT	134	125	V	6	8	14	post>90
41764	325L59	w	747	Aminopenicillin	ENT	325	316	V	6	8	14	post>90
42019	569L58	w	73	NA	NA	NA	NA	V	5	7	11	ctrl
42019	514L58	w	121	NA	NA	NA	NA	V	5	7	11	ctrl
42019	531L58	w	215	NA	NA	NA	NA	V	5	7	11	ctrl
42019	565L58	w	311	NA	NA	NA	NA	V	5	7	11	ctrl
42019	567L58	w	405	NA	NA	NA	NA	V	5	7	11	ctrl
42019	69L59	w	575	NA	NA	NA	NA	V	5	7	11	ctrl
42962	512L58	w	36	Cephalosporin	urogenital	-154	NA	V	5	6	8	pre45-225
42962	50L59	w	100	Cephalosporin	urogenital	-90	NA	V	5	6	8	pre45-225
42962	31L59	w	200	Cephalosporin	urogenital	10	1	V	5	6	8	post0-30
42962	139L59	w	296	other	urogenital	83	69	V	5	6	8	atx
42962	257L59	w	454	other	unknown/other	39	0	V	5	6	8	post0-30
42962	266L59	w	470	other	unknown/other	55	0	V	5	6	8	post0-30
42962	206L59	w	565	other	unknown/other	150	86	V	5	6	8	atx
42962	323L59	w	724	other	unknown/other	309	245	V	5	6	8	post>90
42962	347L59	w	738	other	unknown/other	323	259	V	5	6	8	post>90
43093	33L59	m	30	NA	NA	NA	NA	NA	NA	NA	NA	ctrl
43093	77L59	m	155	NA	NA	NA	NA	NA	NA	NA	NA	ctrl
43093	130L59	m	250	NA	NA	NA	NA	NA	NA	NA	NA	ctrl
43093	143L59	m	356	NA	NA	NA	NA	NA	NA	NA	NA	ctrl
43093	203L59	m	440	NA	NA	NA	NA	NA	NA	NA	NA	ctrl
44116	539L58	m	54	NA	NA	NA	NA	V	NA	NA	4	ctrl
44116	533L58	m	143	NA	NA	NA	NA	V	NA	NA	4	ctrl
44116	513L58	m	206	NA	NA	NA	NA	V	NA	NA	4	ctrl
44116	10L59	m	320	NA	NA	NA	NA	V	NA	NA	4	ctrl
44116	55L59	m	431	NA	NA	NA	NA	V	NA	NA	4	ctrl
44116	121L59	m	501	NA	NA	NA	NA	V	NA	NA	4	ctrl
44116	109L59	m	553	NA	NA	NA	NA	V	NA	NA	4	ctrl
44116	182L59	m	604	NA	NA	NA	NA	V	NA	NA	4	ctrl
44116	250L59	m	693	NA	NA	NA	NA	V	NA	NA	4	ctrl
44639	79L56	w	42	Cephalosporin	unknown/other	-337	NA	C	5	8	10	atx
44639	87L56	w	57	Cephalosporin	unknown/other	-322	NA	C	5	8	10	atx
44639	129L56	w	190	Cephalosporin	unknown/other	-189	NA	C	5	8	10	pre45-225
44639	105L56	w	230	Cephalosporin	unknown/other	-149	NA	C	5	8	10	pre45-225
44639	115L56	w	319	Cephalosporin	unknown/other	-60	NA	C	5	8	10	pre45-225
44639	101L56	w	413	Cephalosporin	unknown/other	34	29	C	5	8	10	post0-30
44639	250L56	w	576	Cephalosporin	unknown/other	197	192	C	5	8	10	post>90
44639	252L56	w	602	Cephalosporin	unknown/other	223	218	C	5	8	10	post>90
44639	263L56	w	684	Cephalosporin	unknown/other	305	300	C	5	8	10	post>90
44643	8L56	m	3	NA	NA	NA	NA	V	5	7	11	ctrl
44643	40L56	m	49	NA	NA	NA	NA	V	5	7	11	ctrl
44643	106L56	m	143	NA	NA	NA	NA	V	5	7	11	ctrl
44643	123L56	m	232	NA	NA	NA	NA	V	5	7	11	ctrl
44643	109L56	m	325	NA	NA	NA	NA	V	5	7	11	ctrl
44643	160L56	m	429	NA	NA	NA	NA	V	5	7	11	ctrl
44643	259L56	m	506	NA	NA	NA	NA	V	5	7	11	ctrl
44643	271L56	m	597	NA	NA	NA	NA	V	5	7	11	ctrl
44643	331L56	m	688	NA	NA	NA	NA	V	5	7	11	ctrl
44643	294L56	m	734	NA	NA	NA	NA	V	5	7	11	ctrl
44861	553L58	w	98	Cephalosporin	ENT	-272	NA	V	6	8	12	atx
44861	508L58	w	300	Cephalosporin	ENT	-70	NA	V	6	8	12	pre45-225
44861	525L58	w	363	Cephalosporin	ENT	-7	NA	V	6	8	12	pre0-30
44861	519L58	w	454	Cephalosporin	ENT	84	78	V	6	8	12	atx
44861	94L59	w	643	Cephalosporin	ENT	273	267	V	6	8	12	post>90
44861	165L59	w	791	Cephalosporin	ENT	421	415	V	6	8	12	post>90
45809	575L58	m	249	NA	NA	NA	NA	V	6	8	14	ctrl
45809	4L59	m	372	NA	NA	NA	NA	V	6	8	14	ctrl
45809	38L59	m	428	NA	NA	NA	NA	V	6	8	14	ctrl
45809	147L59	m	529	NA	NA	NA	NA	V	6	8	14	ctrl
45809	191L59	m	627	NA	NA	NA	NA	V	6	8	14	ctrl
45809	274L59	m	701	NA	NA	NA	NA	V	6	8	14	ctrl
45916	482L58	w	7	NA	NA	NA	NA	V	6	9	9	ctrl
45916	522L58	w	65	NA	NA	NA	NA	V	6	9	9	ctrl
45916	541L58	w	243	NA	NA	NA	NA	V	6	9	9	ctrl
45916	495L58	w	331	NA	NA	NA	NA	V	6	9	9	ctrl
45916	26L59	w	426	NA	NA	NA	NA	V	6	9	9	ctrl
45916	93L59	w	516	NA	NA	NA	NA	V	6	9	9	ctrl
45916	123L59	w	615	NA	NA	NA	NA	V	6	9	9	ctrl
45916	111L59	w	708	NA	NA	NA	NA	V	6	9	9	ctrl
45916	233L59	w	775	NA	NA	NA	NA	V	6	9	9	ctrl
47067	24L56	w	80	other	ENT	-151	NA	V	0	5	9	pre45-225
47067	98L56	w	175	other	ENT	-56	NA	V	0	5	9	pre45-225
47067	131L56	w	263	other	ENT	32	8	V	0	5	9	post0-30
47067	180L56	w	354	other	ENT	123	99	V	0	5	9	atx
47067	168L56	w	460	other	ENT	229	205	V	0	5	9	atx
47067	213L56	w	565	other	ENT	334	310	V	0	5	9	post>90
47067	206L56	w	587	other	ENT	356	332	V	0	5	9	post>90
47067	363L56	w	719	other	ENT	488	464	V	0	5	9	post>90
47067	327L56	w	815	other	ENT	584	560	V	0	5	9	post>90
47389	12L59	w	59	NA	NA	NA	NA	V	NA	7	11	ctrl
47389	6L59	w	115	NA	NA	NA	NA	V	NA	7	11	ctrl
47389	132L59	w	234	NA	NA	NA	NA	V	NA	7	11	ctrl
47389	281L59	w	382	NA	NA	NA	NA	V	NA	7	11	ctrl
47389	252L59	w	455	NA	NA	NA	NA	V	NA	7	11	ctrl
47389	238L59	w	500	NA	NA	NA	NA	V	NA	7	11	ctrl
47389	355L59	w	657	NA	NA	NA	NA	V	NA	7	11	ctrl
47389	372L59	w	728	NA	NA	NA	NA	V	NA	7	11	ctrl
47705	498L58	w	56	NA	NA	NA	NA	V	4	5	5	ctrl
47705	492L58	w	166	NA	NA	NA	NA	V	4	5	5	ctrl
47705	496L58	w	354	NA	NA	NA	NA	V	4	5	5	ctrl
47705	51L59	w	440	NA	NA	NA	NA	V	4	5	5	ctrl
47705	98L59	w	599	NA	NA	NA	NA	V	4	5	5	ctrl
49373	490L58	m	17	NA	NA	NA	NA	V	6	10	16	ctrl
49373	538L58	m	49	NA	NA	NA	NA	V	6	10	16	ctrl
49373	516L58	m	164	NA	NA	NA	NA	V	6	10	16	ctrl
49373	550L58	m	286	NA	NA	NA	NA	V	6	10	16	ctrl
49373	527L58	m	325	NA	NA	NA	NA	V	6	10	16	ctrl
49373	20L59	m	462	NA	NA	NA	NA	V	6	10	16	ctrl
49373	40L59	m	553	NA	NA	NA	NA	V	6	10	16	ctrl
49373	133L59	m	649	NA	NA	NA	NA	V	6	10	16	ctrl
49373	104L59	m	720	NA	NA	NA	NA	V	6	10	16	ctrl
50050	91L59	w	42	NA	NA	NA	NA	V	NA	NA	NA	ctrl
50050	96L59	w	176	NA	NA	NA	NA	V	NA	NA	NA	ctrl
50050	117L59	w	242	NA	NA	NA	NA	V	NA	NA	NA	ctrl
50050	150L59	w	286	NA	NA	NA	NA	V	NA	NA	NA	ctrl
50050	282L59	w	382	NA	NA	NA	NA	V	NA	NA	NA	ctrl
50050	222L59	w	480	NA	NA	NA	NA	V	NA	NA	NA	ctrl
50050	346L59	w	606	NA	NA	NA	NA	V	NA	NA	NA	ctrl
51772	574L58	m	53	NA	NA	NA	NA	V	2	4	4	ctrl
51772	87L59	m	281	NA	NA	NA	NA	V	2	4	4	ctrl
51772	140L59	m	375	NA	NA	NA	NA	V	2	4	4	ctrl
51772	218L59	m	527	NA	NA	NA	NA	V	2	4	4	ctrl
51772	204L59	m	582	NA	NA	NA	NA	V	2	4	4	ctrl
51772	287L59	m	687	NA	NA	NA	NA	V	2	4	4	ctrl
52560	49L59	m	20	NA	NA	NA	NA	C	7	11	15	ctrl
52560	35L59	m	66	NA	NA	NA	NA	C	7	11	15	ctrl
52560	39L59	m	155	NA	NA	NA	NA	C	7	11	15	ctrl
52560	155L59	m	255	NA	NA	NA	NA	C	7	11	15	ctrl
52560	225L59	m	398	NA	NA	NA	NA	C	7	11	15	ctrl
52560	284L59	m	490	NA	NA	NA	NA	C	7	11	15	ctrl
52560	207L59	m	546	NA	NA	NA	NA	C	7	11	15	ctrl
52560	306L59	m	620	NA	NA	NA	NA	C	7	11	15	ctrl
52793	158L59	m	55	other	ENT	-241	NA	C	7	9	11	atx
52793	219L59	m	154	other	ENT	-142	NA	C	7	9	11	pre45-225
52793	337L59	m	331	other	ENT	35	29	C	7	9	11	post0-30
52793	340L59	m	457	other	ENT	161	155	C	7	9	11	atx
52793	301L59	m	494	other	ENT	198	192	C	7	9	11	atx
52793	289L59	m	660	other	ENT	364	358	C	7	9	11	post>90
53165	24L59	w	12	NA	NA	NA	NA	V	6	7	13	ctrl
53165	125L59	w	104	NA	NA	NA	NA	V	6	7	13	ctrl
53165	119L59	w	159	NA	NA	NA	NA	V	6	7	13	ctrl
53165	221L59	w	317	NA	NA	NA	NA	V	6	7	13	ctrl
53165	262L59	w	366	NA	NA	NA	NA	V	6	7	13	ctrl
53165	308L59	w	530	NA	NA	NA	NA	V	6	7	13	ctrl
53485	220L56	w	27	Cephalosporin	ENT	-398	NA	C	0	5	11	atx
53485	254L56	w	91	Cephalosporin	ENT	-334	NA	C	0	5	11	atx
53485	299L56	w	173	Cephalosporin	ENT	-252	NA	C	0	5	11	atx
53485	318L56	w	270	Cephalosporin	ENT	-155	NA	C	0	5	11	pre45-225
53485	352L56	w	333	Cephalosporin	ENT	-92	NA	C	0	5	11	pre45-225
53485	66L56	w	451	Cephalosporin	ENT	26	19	C	0	5	11	post0-30
53485	91L56	w	494	Cephalosporin	ENT	69	62	C	0	5	11	atx
53485	93L56	w	599	Cephalosporin	ENT	174	167	C	0	5	11	post>90
53485	7L56	w	696	Cephalosporin	ENT	271	264	C	0	5	11	post>90
53485	63L56	w	779	Cephalosporin	ENT	354	347	C	0	5	11	post>90
54156	517L58	w	189	Aminopenicillin	unknown/other	-66	NA	V	10	11	11	pre45-225
54156	518L58	w	217	Aminopenicillin	unknown/other	-38	NA	V	10	11	11	atx
54156	544L58	w	328	Aminopenicillin	unknown/other	73	63	V	10	11	11	atx
54156	82L59	w	388	Aminopenicillin	unknown/other	133	123	V	10	11	11	atx
54156	179L59	w	585	Aminopenicillin	unknown/other	330	320	V	10	11	11	post>90
54156	175L59	w	676	Aminopenicillin	unknown/other	421	411	V	10	11	11	post>90
54156	234L59	w	746	Aminopenicillin	unknown/other	491	481	V	10	11	11	post>90
54156	268L59	w	812	Aminopenicillin	unknown/other	557	547	V	10	11	11	post>90
55475	489L58	w	89	Aminopenicillin	ENT	-439	NA	V	5	7	16	atx
55475	484L58	w	147	Aminopenicillin	ENT	-381	NA	V	5	7	16	atx
55475	494L58	w	243	Aminopenicillin	ENT	-285	NA	V	5	7	16	atx
55475	535L58	w	326	Aminopenicillin	ENT	-202	NA	V	5	7	16	pre45-225
55475	59L59	w	433	Aminopenicillin	ENT	-95	NA	V	5	7	16	pre45-225
55475	7L59	w	509	Aminopenicillin	ENT	-19	NA	V	5	7	16	pre0-30
55475	106L59	w	593	Aminopenicillin	ENT	65	60	V	5	7	16	atx
55475	180L59	w	636	Aminopenicillin	ENT	108	103	V	5	7	16	post>90
55475	190L59	w	696	Aminopenicillin	ENT	168	163	V	5	7	16	post>90
56325	502L58	m	7	NA	NA	NA	NA	V	5	7	17	ctrl
56325	503L58	m	86	NA	NA	NA	NA	V	5	7	17	ctrl
56325	34L59	m	177	NA	NA	NA	NA	V	5	7	17	ctrl
56325	14L59	m	267	NA	NA	NA	NA	V	5	7	17	ctrl
56325	131L59	m	366	NA	NA	NA	NA	V	5	7	17	ctrl
56325	118L59	m	449	NA	NA	NA	NA	V	5	7	17	ctrl
56325	236L59	m	610	NA	NA	NA	NA	V	5	7	17	ctrl
56501	42L59	w	148	other	ENT	-534	NA	C	7	10	11	atx
56501	62L59	w	240	other	ENT	-442	NA	C	7	10	11	atx
56501	105L59	w	312	other	ENT	-370	NA	C	7	10	11	atx
56501	122L59	w	327	other	ENT	-355	NA	C	7	10	11	atx
56501	126L59	w	418	other	ENT	-264	NA	C	7	10	11	atx
56501	195L59	w	519	other	ENT	-163	NA	C	7	10	11	pre45-225
56501	277L59	w	603	other	ENT	-79	NA	C	7	10	11	pre45-225
56501	345L59	w	698	other	ENT	16	1	C	7	10	11	post0-30
56501	299L59	w	750	other	ENT	68	53	C	7	10	11	atx
57027	555L58	m	136	NA	NA	NA	NA	V	7	9	16	ctrl
57027	557L58	m	228	NA	NA	NA	NA	V	7	9	16	ctrl
57027	511L58	m	315	NA	NA	NA	NA	V	7	9	16	ctrl
57027	75L59	m	433	NA	NA	NA	NA	V	7	9	16	ctrl
57027	70L59	m	504	NA	NA	NA	NA	V	7	9	16	ctrl
57027	186L59	m	589	NA	NA	NA	NA	V	7	9	16	ctrl
57027	103L59	m	689	NA	NA	NA	NA	V	7	9	16	ctrl
57027	267L59	m	797	NA	NA	NA	NA	V	7	9	16	ctrl
57832	150L56	m	11	Aminopenicillin	ENT	-292	NA	V	5	7	9	atx
57832	191L56	m	75	Aminopenicillin	ENT	-228	NA	V	5	7	9	atx
57832	283L56	m	165	Aminopenicillin	ENT	-138	NA	V	5	7	9	pre45-225
57832	279L56	m	253	Aminopenicillin	ENT	-50	NA	V	5	7	9	pre45-225
57832	364L56	m	350	Aminopenicillin	ENT	47	34	V	5	7	9	atx
57832	383L56	m	452	Cephalosporin	unknown/other	29	24	V	5	7	9	post0-30
57832	387L56	m	531	Cephalosporin	unknown/other	108	103	V	5	7	9	atx
57832	12L56	m	642	Cephalosporin	unknown/other	219	214	V	5	7	9	post>90
58211	28L59	m	17	Cephalosporin	ENT	-439	NA	C	7	10	10	atx
58211	115L59	m	151	Cephalosporin	ENT	-305	NA	C	7	10	10	atx
58211	127L59	m	247	Cephalosporin	ENT	-209	NA	C	7	10	10	pre45-225
58211	256L59	m	507	Cephalosporin	ENT	51	44	C	7	10	10	atx
58211	330L59	m	552	Cephalosporin	ENT	96	89	C	7	10	10	atx
58211	293L59	m	674	Cephalosporin	ENT	218	211	C	7	10	10	post>90
58211	357L59	m	703	Cephalosporin	ENT	247	240	C	7	10	10	post>90
58279	106L60	m	4	NA	NA	NA	NA	C	4	5	6	ctrl
58279	99L59	m	71	NA	NA	NA	NA	C	4	5	6	ctrl
58279	134L59	m	162	NA	NA	NA	NA	C	4	5	6	ctrl
58279	242L59	m	254	NA	NA	NA	NA	C	4	5	6	ctrl
58279	263L59	m	399	NA	NA	NA	NA	C	4	5	6	ctrl
58279	353L59	m	443	NA	NA	NA	NA	C	4	5	6	ctrl
58279	324L59	m	552	NA	NA	NA	NA	C	4	5	6	ctrl
58279	365L59	m	633	NA	NA	NA	NA	C	4	5	6	ctrl
58716	284L56	w	19	NA	NA	NA	NA	V	7	12	NA	ctrl
58716	361L56	w	114	NA	NA	NA	NA	V	7	12	NA	ctrl
58716	341L56	w	209	NA	NA	NA	NA	V	7	12	NA	ctrl
58716	473L56	w	346	NA	NA	NA	NA	V	7	12	NA	ctrl
58716	395L56	w	376	NA	NA	NA	NA	V	7	12	NA	ctrl
58716	21L56	w	539	NA	NA	NA	NA	V	7	12	NA	ctrl
58716	6L56	w	586	NA	NA	NA	NA	V	7	12	NA	ctrl
59309	167L60	m	87	NA	NA	NA	NA	C	NA	NA	NA	ctrl
59309	337L60	m	188	NA	NA	NA	NA	C	NA	NA	NA	ctrl
59309	426L60	m	285	NA	NA	NA	NA	C	NA	NA	NA	ctrl
59309	556L60	m	403	NA	NA	NA	NA	C	NA	NA	NA	ctrl
59309	32L61	m	550	NA	NA	NA	NA	C	NA	NA	NA	ctrl
59688	484L59	w	48	NA	NA	NA	NA	C	5	6	24	ctrl
59688	534L59	w	118	NA	NA	NA	NA	C	5	6	24	ctrl
59688	84L60	w	198	NA	NA	NA	NA	C	5	6	24	ctrl
59688	175L60	w	301	NA	NA	NA	NA	C	5	6	24	ctrl
59688	214L60	w	356	NA	NA	NA	NA	C	5	6	24	ctrl
59688	344L60	w	485	NA	NA	NA	NA	C	5	6	24	ctrl
59688	521L60	w	578	NA	NA	NA	NA	C	5	6	24	ctrl
59688	30L61	w	729	NA	NA	NA	NA	C	5	6	24	ctrl
60411	367L60	w	216	NA	NA	NA	NA	V	4	5	6	ctrl
60411	328L60	w	217	NA	NA	NA	NA	V	4	5	6	ctrl
60411	469L60	w	270	NA	NA	NA	NA	V	4	5	6	ctrl
60411	542L60	w	364	NA	NA	NA	NA	V	4	5	6	ctrl
60411	37L61	w	459	NA	NA	NA	NA	V	4	5	6	ctrl
60411	55L61	w	482	NA	NA	NA	NA	V	4	5	6	ctrl
60411	88L61	w	507	NA	NA	NA	NA	V	4	5	6	ctrl
60411	173L61	w	641	NA	NA	NA	NA	V	4	5	6	ctrl
61280	372L56	w	26	NA	NA	NA	NA	V	7	10	16	ctrl
61280	312L56	w	134	NA	NA	NA	NA	V	7	10	16	ctrl
61280	451L56	w	211	NA	NA	NA	NA	V	7	10	16	ctrl
61280	5L56	w	359	NA	NA	NA	NA	V	7	10	16	ctrl
61280	61L56	w	392	NA	NA	NA	NA	V	7	10	16	ctrl
61280	47L56	w	572	NA	NA	NA	NA	V	7	10	16	ctrl
61714	518L59	m	87	NA	NA	NA	NA	C	7	12	24	ctrl
61714	66L60	m	146	NA	NA	NA	NA	C	7	12	24	ctrl
61714	139L60	m	233	NA	NA	NA	NA	C	7	12	24	ctrl
61714	253L60	m	324	NA	NA	NA	NA	C	7	12	24	ctrl
61714	324L60	m	411	NA	NA	NA	NA	C	7	12	24	ctrl
61714	415L60	m	529	NA	NA	NA	NA	C	7	12	24	ctrl
61714	520L60	m	638	NA	NA	NA	NA	C	7	12	24	ctrl
61878	26L60	w	97	NA	NA	NA	NA	C	7	8	12	ctrl
61878	77L60	w	152	NA	NA	NA	NA	C	7	8	12	ctrl
61878	184L60	w	248	NA	NA	NA	NA	C	7	8	12	ctrl
61878	435L60	w	452	NA	NA	NA	NA	C	7	8	12	ctrl
61878	564L60	w	556	NA	NA	NA	NA	C	7	8	12	ctrl
61878	60L61	w	657	NA	NA	NA	NA	C	7	8	12	ctrl
62197	74L60	m	59	Aminopenicillin	unknown/other	58	51	V	NA	5	8	atx
62197	31L60	m	117	Aminopenicillin	unknown/other	116	109	V	NA	5	8	atx
62197	260L60	m	232	Aminopenicillin	unknown/other	231	224	V	NA	5	8	atx
62197	479L60	m	456	Aminopenicillin	unknown/other	455	448	V	NA	5	8	atx
62197	576L60	m	562	Aminopenicillin	unknown/other	561	554	V	NA	5	8	post>90
62197	40L61	m	657	Aminopenicillin	unknown/other	656	649	V	NA	5	8	post>90
62429	557L59	w	13	NA	NA	NA	NA	C	3	7	5	ctrl
62429	552L59	w	69	NA	NA	NA	NA	C	3	7	5	ctrl
62429	93L60	w	139	NA	NA	NA	NA	C	3	7	5	ctrl
62429	414L60	w	463	NA	NA	NA	NA	C	3	7	5	ctrl
62429	565L60	w	553	NA	NA	NA	NA	C	3	7	5	ctrl
63136	561L59	w	25	NA	NA	NA	NA	V	7	8	15	ctrl
63136	523L59	w	37	NA	NA	NA	NA	V	7	8	15	ctrl
63136	512L59	w	135	NA	NA	NA	NA	V	7	8	15	ctrl
63136	134L60	w	278	NA	NA	NA	NA	V	7	8	15	ctrl
63136	144L60	w	306	NA	NA	NA	NA	V	7	8	15	ctrl
63136	379L60	w	420	NA	NA	NA	NA	V	7	8	15	ctrl
63136	416L60	w	562	NA	NA	NA	NA	V	7	8	15	ctrl
63136	496L60	w	648	NA	NA	NA	NA	V	7	8	15	ctrl
63136	38L61	w	727	NA	NA	NA	NA	V	7	8	15	ctrl
63136	63L61	w	749	NA	NA	NA	NA	V	7	8	15	ctrl
63449	234L56	m	27	NA	NA	NA	NA	V	NA	2	NA	ctrl
63449	228L56	m	51	NA	NA	NA	NA	V	NA	2	NA	ctrl
63449	287L56	m	140	NA	NA	NA	NA	V	NA	2	NA	ctrl
63449	308L56	m	233	NA	NA	NA	NA	V	NA	2	NA	ctrl
63449	295L56	m	323	NA	NA	NA	NA	V	NA	2	NA	ctrl
63449	450L56	m	417	NA	NA	NA	NA	V	NA	2	NA	ctrl
63449	52L56	m	554	NA	NA	NA	NA	V	NA	2	NA	ctrl
63449	69L56	m	612	NA	NA	NA	NA	V	NA	2	NA	ctrl
63449	31L56	m	759	NA	NA	NA	NA	V	NA	2	NA	ctrl
63629	569L59	w	10	NA	NA	NA	NA	V	4	6	8	ctrl
63629	492L59	w	26	NA	NA	NA	NA	V	4	6	8	ctrl
63629	575L59	w	118	NA	NA	NA	NA	V	4	6	8	ctrl
63629	6L60	w	198	NA	NA	NA	NA	V	4	6	8	ctrl
63629	294L60	w	445	NA	NA	NA	NA	V	4	6	8	ctrl
63629	456L60	w	557	NA	NA	NA	NA	V	4	6	8	ctrl
63629	497L60	w	575	NA	NA	NA	NA	V	4	6	8	ctrl
64133	422L59	m	80	NA	NA	NA	NA	C	5	7	10	ctrl
64133	447L59	m	111	NA	NA	NA	NA	C	5	7	10	ctrl
64133	500L59	m	194	NA	NA	NA	NA	C	5	7	10	ctrl
64133	53L60	m	347	NA	NA	NA	NA	C	5	7	10	ctrl
64133	71L60	m	370	NA	NA	NA	NA	C	5	7	10	ctrl
64133	275L60	m	475	NA	NA	NA	NA	C	5	7	10	ctrl
64133	295L60	m	623	NA	NA	NA	NA	C	5	7	10	ctrl
65665	411L59	m	34	NA	NA	NA	NA	V	5	7	9	ctrl
65665	405L59	m	130	NA	NA	NA	NA	V	5	7	9	ctrl
65665	532L59	m	322	NA	NA	NA	NA	V	5	7	9	ctrl
65665	57L60	m	424	NA	NA	NA	NA	V	5	7	9	ctrl
65665	79L60	m	492	NA	NA	NA	NA	V	5	7	9	ctrl
65665	222L60	m	627	NA	NA	NA	NA	V	5	7	9	ctrl
65665	359L60	m	750	NA	NA	NA	NA	V	5	7	9	ctrl
66451	16L56	m	119	NA	NA	NA	NA	V	NA	4	4	ctrl
66451	80L56	m	157	NA	NA	NA	NA	V	NA	4	4	ctrl
66451	138L56	m	245	NA	NA	NA	NA	V	NA	4	4	ctrl
66451	103L56	m	373	NA	NA	NA	NA	V	NA	4	4	ctrl
66451	134L56	m	440	NA	NA	NA	NA	V	NA	4	4	ctrl
66451	176L56	m	519	NA	NA	NA	NA	V	NA	4	4	ctrl
66451	229L56	m	622	NA	NA	NA	NA	V	NA	4	4	ctrl
66451	264L56	m	691	NA	NA	NA	NA	V	NA	4	4	ctrl
66451	349L56	m	798	NA	NA	NA	NA	V	NA	4	4	ctrl
67427	464L59	m	23	NA	NA	NA	NA	V	5	12	24	ctrl
67427	539L59	m	79	NA	NA	NA	NA	V	5	12	24	ctrl
67427	574L59	m	161	NA	NA	NA	NA	V	5	12	24	ctrl
67427	122L60	m	276	NA	NA	NA	NA	V	5	12	24	ctrl
67427	237L60	m	383	NA	NA	NA	NA	V	5	12	24	ctrl
67427	341L60	m	491	NA	NA	NA	NA	V	5	12	24	ctrl
67427	443L60	m	544	NA	NA	NA	NA	V	5	12	24	ctrl
67427	508L60	m	641	NA	NA	NA	NA	V	5	12	24	ctrl
68033	42L60	m	68	NA	NA	NA	NA	V	8	8	10	ctrl
68033	92L60	m	108	NA	NA	NA	NA	V	8	8	10	ctrl
68033	142L60	m	195	NA	NA	NA	NA	V	8	8	10	ctrl
68033	285L60	m	265	NA	NA	NA	NA	V	8	8	10	ctrl
68033	383L60	m	395	NA	NA	NA	NA	V	8	8	10	ctrl
68033	514L60	m	496	NA	NA	NA	NA	V	8	8	10	ctrl
68127	188L56	w	83	Aminopenicillin	ENT	-181	NA	V	5	NA	NA	pre45-225
68127	104L56	w	180	Aminopenicillin	ENT	-84	NA	V	5	NA	NA	pre45-225
68127	269L56	w	306	Aminopenicillin	ENT	42	36	V	5	NA	NA	atx
68127	193L56	w	360	Aminopenicillin	ENT	96	90	V	5	NA	NA	atx
68127	317L56	w	464	Aminopenicillin	ENT	200	194	V	5	NA	NA	atx
68127	359L56	w	554	Aminopenicillin	ENT	290	284	V	5	NA	NA	post>90
68127	18L56	w	681	Aminopenicillin	ENT	417	411	V	5	NA	NA	post>90
68372	536L59	w	141	NA	NA	NA	NA	V	5	8	10	ctrl
68372	62L60	w	217	NA	NA	NA	NA	V	5	8	10	ctrl
68372	202L60	w	314	NA	NA	NA	NA	V	5	8	10	ctrl
68372	296L60	w	485	NA	NA	NA	NA	V	5	8	10	ctrl
68372	472L60	w	576	NA	NA	NA	NA	V	5	8	10	ctrl
68372	527L60	w	638	NA	NA	NA	NA	V	5	8	10	ctrl
68372	33L61	w	665	NA	NA	NA	NA	V	5	8	10	ctrl
68372	78L61	w	738	NA	NA	NA	NA	V	5	8	10	ctrl
68928	395L59	m	81	Cephalosporin	ENT	-187	NA	V	NA	NA	NA	pre45-225
68928	436L59	m	175	Cephalosporin	ENT	-93	NA	V	NA	NA	NA	pre45-225
68928	415L59	m	271	Cephalosporin	ENT	3	0	V	NA	NA	NA	post0-30
68928	530L59	m	359	Aminopenicillin	unknown/other	14	1	V	NA	NA	NA	post0-30
68928	487L59	m	451	Aminopenicillin	unknown/other	106	93	V	NA	NA	NA	atx
68928	192L60	m	632	Cephalosporin	unknown/other	19	11	V	NA	NA	NA	post0-30
68928	272L60	m	723	Cephalosporin	unknown/other	110	102	V	NA	NA	NA	post>90
69265	202L56	w	11	Cephalosporin	urogenital	-274	NA	V	5	7	9	atx
69265	236L56	w	53	Cephalosporin	urogenital	-232	NA	V	5	7	9	atx
69265	201L56	w	139	Cephalosporin	urogenital	-146	NA	V	5	7	9	pre45-225
69265	316L56	w	233	Cephalosporin	urogenital	-52	NA	V	5	7	9	pre45-225
69265	297L56	w	364	Cephalosporin	urogenital	79	70	V	5	7	9	atx
69265	403L56	w	418	Cephalosporin	urogenital	133	124	V	5	7	9	atx
69265	75L56	w	516	Aminopenicillin	ENT	75	62	V	5	7	9	atx
69265	37L56	w	595	Aminopenicillin	ENT	154	141	V	5	7	9	post>90
70017	451L60	m	277	NA	NA	NA	NA	V	2	2	3	ctrl
70017	515L60	m	362	NA	NA	NA	NA	V	2	2	3	ctrl
70017	93L61	m	498	NA	NA	NA	NA	V	2	2	3	ctrl
70017	170L61	m	589	NA	NA	NA	NA	V	2	2	3	ctrl
70017	180L61	m	659	NA	NA	NA	NA	V	2	2	3	ctrl
70847	174L56	w	24	NA	NA	NA	NA	V	6	9	10	ctrl
70847	175L56	w	71	NA	NA	NA	NA	V	6	9	10	ctrl
70847	260L56	w	169	NA	NA	NA	NA	V	6	9	10	ctrl
70847	369L56	w	273	NA	NA	NA	NA	V	6	9	10	ctrl
70847	371L56	w	343	NA	NA	NA	NA	V	6	9	10	ctrl
70847	303L56	w	437	NA	NA	NA	NA	V	6	9	10	ctrl
70847	411L56	w	532	NA	NA	NA	NA	V	6	9	10	ctrl
70847	76L56	w	672	NA	NA	NA	NA	V	6	9	10	ctrl
70847	30L56	w	749	NA	NA	NA	NA	V	6	9	10	ctrl
71529	472L59	m	89	NA	NA	NA	NA	C	1	1	2	ctrl
71529	538L59	m	129	NA	NA	NA	NA	C	1	1	2	ctrl
71529	64L60	m	328	NA	NA	NA	NA	C	1	1	2	ctrl
71529	221L60	m	435	NA	NA	NA	NA	C	1	1	2	ctrl
71529	332L60	m	529	NA	NA	NA	NA	C	1	1	2	ctrl
71529	445L60	m	630	NA	NA	NA	NA	C	1	1	2	ctrl
72105	265L56	m	31	NA	NA	NA	NA	V	7	9	14	ctrl
72105	268L56	m	81	NA	NA	NA	NA	V	7	9	14	ctrl
72105	209L56	m	164	NA	NA	NA	NA	V	7	9	14	ctrl
72105	379L56	m	255	NA	NA	NA	NA	V	7	9	14	ctrl
72105	367L56	m	360	NA	NA	NA	NA	V	7	9	14	ctrl
72105	89L56	m	458	NA	NA	NA	NA	V	7	9	14	ctrl
72105	43L56	m	538	NA	NA	NA	NA	V	7	9	14	ctrl
72105	55L56	m	816	NA	NA	NA	NA	V	7	9	14	ctrl
73325	163L60	m	129	NA	NA	NA	NA	V	7	11	22	ctrl
73325	380L60	m	314	NA	NA	NA	NA	V	7	11	22	ctrl
73325	388L60	m	384	NA	NA	NA	NA	V	7	11	22	ctrl
73325	535L60	m	516	NA	NA	NA	NA	V	7	11	22	ctrl
73325	54L61	m	604	NA	NA	NA	NA	V	7	11	22	ctrl
73515	150L60	w	91	NA	NA	NA	NA	V	7	11	NA	ctrl
73515	217L60	w	207	NA	NA	NA	NA	V	7	11	NA	ctrl
73515	385L60	w	305	NA	NA	NA	NA	V	7	11	NA	ctrl
73515	522L60	w	395	NA	NA	NA	NA	V	7	11	NA	ctrl
73515	174L61	w	758	NA	NA	NA	NA	V	7	11	NA	ctrl
73781	130L60	w	80	Aminopenicillin	ENT	-205	NA	C	5	5	5	pre45-225
73781	239L60	w	220	Aminopenicillin	ENT	-65	NA	C	5	5	5	pre45-225
73781	318L60	w	304	Aminopenicillin	ENT	19	0	C	5	5	5	post0-30
73781	462L60	w	385	Aminopenicillin	ENT	100	80	C	5	5	5	atx
73781	562L60	w	428	Aminopenicillin	ENT	143	123	C	5	5	5	atx
73781	68L61	w	555	Aminopenicillin	ENT	270	250	C	5	5	5	post>90
73781	106L61	w	638	Aminopenicillin	ENT	353	333	C	5	5	5	post>90
73889	495L59	w	73	NA	NA	NA	NA	V	1	1	NA	ctrl
73889	24L60	w	178	NA	NA	NA	NA	V	1	1	NA	ctrl
73889	233L60	w	254	NA	NA	NA	NA	V	1	1	NA	ctrl
73889	232L60	w	345	NA	NA	NA	NA	V	1	1	NA	ctrl
73889	393L60	w	441	NA	NA	NA	NA	V	1	1	NA	ctrl
73889	555L60	w	547	NA	NA	NA	NA	V	1	1	NA	ctrl
74158	475L59	m	35	Cephalosporin	unknown/other	-179	NA	V	6	10	22	pre45-225
74158	460L59	m	82	Cephalosporin	unknown/other	-132	NA	V	6	10	22	pre45-225
74158	438L59	m	171	Cephalosporin	unknown/other	-43	NA	V	6	10	22	atx
74158	564L59	m	296	Cephalosporin	unknown/other	82	80	V	6	10	22	atx
74158	488L59	m	365	Cephalosporin	unknown/other	151	149	V	6	10	22	atx
74158	72L60	m	461	Cephalosporin	unknown/other	247	245	V	6	10	22	atx
74158	268L60	m	568	Aminopenicillin	ENT	104	96	V	6	10	22	post>90
74158	340L60	m	660	Aminopenicillin	ENT	196	188	V	6	10	22	post>90
74485	448L59	m	32	NA	NA	NA	NA	C	1	2	4	ctrl
74485	544L59	m	185	NA	NA	NA	NA	C	1	2	4	ctrl
74485	78L60	m	262	NA	NA	NA	NA	C	1	2	4	ctrl
74485	160L60	m	353	NA	NA	NA	NA	C	1	2	4	ctrl
74485	338L60	m	445	NA	NA	NA	NA	C	1	2	4	ctrl
74485	423L60	m	596	NA	NA	NA	NA	C	1	2	4	ctrl
74485	41L61	m	710	NA	NA	NA	NA	C	1	2	4	ctrl
74781	61L60	m	58	NA	NA	NA	NA	V	6	8	14	ctrl
74781	22L60	m	72	NA	NA	NA	NA	V	6	8	14	ctrl
74781	283L60	m	184	NA	NA	NA	NA	V	6	8	14	ctrl
74781	411L60	m	362	NA	NA	NA	NA	V	6	8	14	ctrl
74781	538L60	m	442	NA	NA	NA	NA	V	6	8	14	ctrl
74781	5L61	m	576	NA	NA	NA	NA	V	6	8	14	ctrl
74781	145L61	m	639	NA	NA	NA	NA	V	6	8	14	ctrl
74781	117L61	m	746	NA	NA	NA	NA	V	6	8	14	ctrl
75912	183L56	w	109	Cephalosporin	unknown/other	-74	NA	V	NA	6	9	pre45-225
75912	237L56	w	225	Cephalosporin	unknown/other	42	36	V	NA	6	9	atx
75912	332L56	w	385	Cephalosporin	unknown/other	202	196	V	NA	6	9	atx
75912	335L56	w	472	Cephalosporin	unknown/other	289	283	V	NA	6	9	atx
75912	459L56	w	571	Cephalosporin	unknown/other	388	382	V	NA	6	9	post>90
75912	11L56	w	656	Cephalosporin	unknown/other	473	467	V	NA	6	9	post>90
76645	510L59	w	14	NA	NA	NA	NA	V	NA	2	3	ctrl
76645	550L59	w	137	NA	NA	NA	NA	V	NA	2	3	ctrl
76645	67L60	w	196	NA	NA	NA	NA	V	NA	2	3	ctrl
76645	149L60	w	292	NA	NA	NA	NA	V	NA	2	3	ctrl
76645	300L60	w	446	NA	NA	NA	NA	V	NA	2	3	ctrl
76645	413L60	w	545	NA	NA	NA	NA	V	NA	2	3	ctrl
76645	492L60	w	622	NA	NA	NA	NA	V	NA	2	3	ctrl
76645	6L61	w	753	NA	NA	NA	NA	V	NA	2	3	ctrl
76754	490L59	m	67	NA	NA	NA	NA	C	NA	NA	NA	ctrl
76754	494L59	m	135	NA	NA	NA	NA	C	NA	NA	NA	ctrl
76754	107L60	m	289	NA	NA	NA	NA	C	NA	NA	NA	ctrl
76754	235L60	m	364	NA	NA	NA	NA	C	NA	NA	NA	ctrl
76754	543L60	m	683	NA	NA	NA	NA	C	NA	NA	NA	ctrl
77229	388L59	w	45	Cephalosporin	ENT	-590	NA	C	7	9	18	atx
77229	413L59	w	107	Cephalosporin	ENT	-528	NA	C	7	9	18	atx
77229	513L59	w	242	Cephalosporin	ENT	-393	NA	C	7	9	18	atx
77229	516L59	w	290	Cephalosporin	ENT	-345	NA	C	7	9	18	atx
77229	45L60	w	444	Cephalosporin	ENT	-191	NA	C	7	9	18	pre45-225
77229	80L60	w	473	Cephalosporin	ENT	-162	NA	C	7	9	18	pre45-225
77229	198L60	w	596	Cephalosporin	ENT	-39	NA	C	7	9	18	atx
77229	339L60	w	664	Cephalosporin	ENT	29	24	C	7	9	18	post0-30
77955	524L59	m	49	Cephalosporin	unknown/other	-407	NA	C	4	2	3	atx
77955	511L59	m	133	Cephalosporin	unknown/other	-323	NA	C	4	2	3	atx
77955	30L60	m	222	Cephalosporin	unknown/other	-234	NA	C	4	2	3	atx
77955	245L60	m	348	Cephalosporin	unknown/other	-108	NA	C	4	2	3	pre45-225
77955	308L60	m	428	Cephalosporin	unknown/other	-28	NA	C	4	2	3	pre0-30
77955	450L60	m	504	Cephalosporin	unknown/other	48	47	C	4	2	3	atx
77955	563L60	m	604	Cephalosporin	unknown/other	148	147	C	4	2	3	post>90
77963	251L60	m	60	NA	NA	NA	NA	V	6	7	7	ctrl
77963	336L60	m	221	NA	NA	NA	NA	V	6	7	7	ctrl
77963	549L60	m	361	NA	NA	NA	NA	V	6	7	7	ctrl
77963	21L61	m	455	NA	NA	NA	NA	V	6	7	7	ctrl
77963	159L61	m	735	NA	NA	NA	NA	V	6	7	7	ctrl
78094	13L60	m	74	NA	NA	NA	NA	C	6	7	7	ctrl
78094	180L60	m	136	NA	NA	NA	NA	C	6	7	7	ctrl
78094	199L60	m	248	NA	NA	NA	NA	C	6	7	7	ctrl
78094	316L60	m	276	NA	NA	NA	NA	C	6	7	7	ctrl
78094	480L60	m	445	NA	NA	NA	NA	C	6	7	7	ctrl
78094	45L61	m	599	NA	NA	NA	NA	C	6	7	7	ctrl
78541	112L56	w	82	NA	NA	NA	NA	C	NA	8	0	ctrl
78541	203L56	w	162	NA	NA	NA	NA	C	NA	8	0	ctrl
78541	286L56	w	242	NA	NA	NA	NA	C	NA	8	0	ctrl
78541	358L56	w	439	NA	NA	NA	NA	C	NA	8	0	ctrl
78541	433L56	w	492	NA	NA	NA	NA	C	NA	8	0	ctrl
78541	26L56	w	583	NA	NA	NA	NA	C	NA	8	0	ctrl
79035	82L60	m	7	NA	NA	NA	NA	V	NA	NA	NA	ctrl
79035	249L60	m	147	NA	NA	NA	NA	V	NA	NA	NA	ctrl
79035	346L60	m	244	NA	NA	NA	NA	V	NA	NA	NA	ctrl
79035	498L60	m	421	NA	NA	NA	NA	V	NA	NA	NA	ctrl
79035	73L61	m	511	NA	NA	NA	NA	V	NA	NA	NA	ctrl
79035	48L61	m	605	NA	NA	NA	NA	V	NA	NA	NA	ctrl
79035	141L61	m	741	NA	NA	NA	NA	V	NA	NA	NA	ctrl
79584	421L59	w	97	NA	NA	NA	NA	V	6	9	19	ctrl
79584	423L59	w	184	NA	NA	NA	NA	V	6	9	19	ctrl
79584	546L59	w	268	NA	NA	NA	NA	V	6	9	19	ctrl
79584	158L60	w	519	NA	NA	NA	NA	V	6	9	19	ctrl
79584	347L60	w	653	NA	NA	NA	NA	V	6	9	19	ctrl
80446	390L59	m	43	NA	NA	NA	NA	V	7	9	24	ctrl
80446	391L59	m	79	NA	NA	NA	NA	V	7	9	24	ctrl
80446	489L59	m	173	NA	NA	NA	NA	V	7	9	24	ctrl
80446	519L59	m	262	NA	NA	NA	NA	V	7	9	24	ctrl
80446	138L60	m	374	NA	NA	NA	NA	V	7	9	24	ctrl
80446	361L60	m	533	NA	NA	NA	NA	V	7	9	24	ctrl
80446	419L60	m	641	NA	NA	NA	NA	V	7	9	24	ctrl
80446	531L60	m	731	NA	NA	NA	NA	V	7	9	24	ctrl
81529	473L59	w	49	Aminopenicillin	urogenital	-47	NA	V	6	11	24	pre45-225
81529	387L59	w	138	Aminopenicillin	urogenital	42	36	V	6	11	24	atx
81529	396L59	w	200	Aminopenicillin	urogenital	104	98	V	6	11	24	atx
81529	477L59	w	292	Aminopenicillin	urogenital	196	190	V	6	11	24	atx
81529	486L58	w	350	Aminopenicillin	urogenital	254	248	V	6	11	24	atx
81529	493L59	w	474	Aminopenicillin	urogenital	378	372	V	6	11	24	atx
81529	58L60	w	555	Aminopenicillin	urogenital	459	453	V	6	11	24	post>90
81529	55L60	w	618	Aminopenicillin	urogenital	522	516	V	6	11	24	post>90
81725	124L60	w	64	NA	NA	NA	NA	V	3	3	9	ctrl
81725	212L60	w	132	NA	NA	NA	NA	V	3	3	9	ctrl
81725	364L60	w	239	NA	NA	NA	NA	V	3	3	9	ctrl
81725	305L60	w	295	NA	NA	NA	NA	V	3	3	9	ctrl
81725	95L61	w	564	NA	NA	NA	NA	V	3	3	9	ctrl
81725	114L61	w	601	NA	NA	NA	NA	V	3	3	9	ctrl
81768	210L56	w	60	NA	NA	NA	NA	V	7	7	12	ctrl
81768	199L56	w	170	NA	NA	NA	NA	V	7	7	12	ctrl
81768	339L56	w	278	NA	NA	NA	NA	V	7	7	12	ctrl
81768	417L56	w	422	NA	NA	NA	NA	V	7	7	12	ctrl
81768	50L56	w	519	NA	NA	NA	NA	V	7	7	12	ctrl
81768	60L56	w	601	NA	NA	NA	NA	V	7	7	12	ctrl
83230	553L59	w	79	NA	NA	NA	NA	V	8	10	13	ctrl
83230	533L59	w	137	NA	NA	NA	NA	V	8	10	13	ctrl
83230	573L59	w	153	NA	NA	NA	NA	V	8	10	13	ctrl
83230	568L59	w	209	NA	NA	NA	NA	V	8	10	13	ctrl
83230	257L60	w	369	NA	NA	NA	NA	V	8	10	13	ctrl
83230	276L60	w	396	NA	NA	NA	NA	V	8	10	13	ctrl
83230	304L60	w	545	NA	NA	NA	NA	V	8	10	13	ctrl
83230	545L60	w	637	NA	NA	NA	NA	V	8	10	13	ctrl
83230	81L61	w	727	NA	NA	NA	NA	V	8	10	13	ctrl
83230	39L61	w	804	NA	NA	NA	NA	V	8	10	13	ctrl
83430	85L60	m	43	NA	NA	NA	NA	C	NA	NA	1	ctrl
83430	157L60	m	104	NA	NA	NA	NA	C	NA	NA	1	ctrl
83430	284L60	m	174	NA	NA	NA	NA	C	NA	NA	1	ctrl
83430	553L60	m	411	NA	NA	NA	NA	C	NA	NA	1	ctrl
83430	502L60	m	465	NA	NA	NA	NA	C	NA	NA	1	ctrl
84427	188L60	w	7	NA	NA	NA	NA	V	5	5	6	ctrl
84427	265L60	w	49	NA	NA	NA	NA	V	5	5	6	ctrl
84427	280L60	w	140	NA	NA	NA	NA	V	5	5	6	ctrl
84427	427L60	w	246	NA	NA	NA	NA	V	5	5	6	ctrl
84427	510L60	w	373	NA	NA	NA	NA	V	5	5	6	ctrl
84427	53L61	w	466	NA	NA	NA	NA	V	5	5	6	ctrl
84427	186L61	w	561	NA	NA	NA	NA	V	5	5	6	ctrl
84427	110L61	w	662	NA	NA	NA	NA	V	5	5	6	ctrl
85219	408L59	m	126	NA	NA	NA	NA	V	13	NA	25	ctrl
85219	496L59	m	279	NA	NA	NA	NA	V	13	NA	25	ctrl
85219	63L60	m	363	NA	NA	NA	NA	V	13	NA	25	ctrl
85219	250L60	m	460	NA	NA	NA	NA	V	13	NA	25	ctrl
85219	207L60	m	518	NA	NA	NA	NA	V	13	NA	25	ctrl
85219	438L60	m	687	NA	NA	NA	NA	V	13	NA	25	ctrl
85444	221L56	m	79	NA	NA	NA	NA	V	5	7	8	ctrl
85444	280L56	m	154	NA	NA	NA	NA	V	5	7	8	ctrl
85444	380L56	m	247	NA	NA	NA	NA	V	5	7	8	ctrl
85444	328L56	m	357	NA	NA	NA	NA	V	5	7	8	ctrl
85444	34L56	m	474	NA	NA	NA	NA	V	5	7	8	ctrl
85444	51L56	m	519	NA	NA	NA	NA	V	5	7	8	ctrl
85444	38L56	m	643	NA	NA	NA	NA	V	5	7	8	ctrl
85550	97L60	w	35	NA	NA	NA	NA	V	7	12	24	ctrl
85550	166L60	w	83	NA	NA	NA	NA	V	7	12	24	ctrl
85550	215L60	w	171	NA	NA	NA	NA	V	7	12	24	ctrl
85550	412L60	w	309	NA	NA	NA	NA	V	7	12	24	ctrl
85550	57L61	w	463	NA	NA	NA	NA	V	7	12	24	ctrl
85550	125L61	w	694	NA	NA	NA	NA	V	7	12	24	ctrl
85550	127L61	w	771	NA	NA	NA	NA	V	7	12	24	ctrl
86807	76L60	m	16	NA	NA	NA	NA	C	7	14	24	ctrl
86807	105L60	m	51	NA	NA	NA	NA	C	7	14	24	ctrl
86807	314L60	m	221	NA	NA	NA	NA	C	7	14	24	ctrl
86807	433L60	m	310	NA	NA	NA	NA	C	7	14	24	ctrl
86807	546L60	m	405	NA	NA	NA	NA	C	7	14	24	ctrl
86807	8L61	m	582	NA	NA	NA	NA	C	7	14	24	ctrl
86807	108L61	m	682	NA	NA	NA	NA	C	7	14	24	ctrl
86807	103L61	m	765	NA	NA	NA	NA	C	7	14	24	ctrl
87128	442L59	w	5	NA	NA	NA	NA	V	4	7	9	ctrl
87128	419L59	w	62	NA	NA	NA	NA	V	4	7	9	ctrl
87128	468L59	w	153	NA	NA	NA	NA	V	4	7	9	ctrl
87128	463L59	w	263	NA	NA	NA	NA	V	4	7	9	ctrl
87128	547L59	w	342	NA	NA	NA	NA	V	4	7	9	ctrl
87128	503L59	w	426	NA	NA	NA	NA	V	4	7	9	ctrl
87128	40L60	w	524	NA	NA	NA	NA	V	4	7	9	ctrl
87128	220L60	w	627	NA	NA	NA	NA	V	4	7	9	ctrl
87128	288L60	w	697	NA	NA	NA	NA	V	4	7	9	ctrl
87128	333L60	w	754	NA	NA	NA	NA	V	4	7	9	ctrl
87746	453L59	w	12	NA	NA	NA	NA	V	10	11	14	ctrl
87746	446L59	w	70	NA	NA	NA	NA	V	10	11	14	ctrl
87746	497L59	w	169	NA	NA	NA	NA	V	10	11	14	ctrl
87746	527L59	w	259	NA	NA	NA	NA	V	10	11	14	ctrl
87746	46L60	w	349	NA	NA	NA	NA	V	10	11	14	ctrl
87746	197L60	w	470	NA	NA	NA	NA	V	10	11	14	ctrl
87746	291L60	w	540	NA	NA	NA	NA	V	10	11	14	ctrl
87746	453L60	w	670	NA	NA	NA	NA	V	10	11	14	ctrl
88297	75L60	m	24	NA	NA	NA	NA	V	2	3	3	ctrl
88297	113L60	m	85	NA	NA	NA	NA	V	2	3	3	ctrl
88297	248L60	m	249	NA	NA	NA	NA	V	2	3	3	ctrl
88297	418L60	m	344	NA	NA	NA	NA	V	2	3	3	ctrl
88297	489L60	m	442	NA	NA	NA	NA	V	2	3	3	ctrl
88297	97L61	m	629	NA	NA	NA	NA	V	2	3	3	ctrl
88830	425L59	m	94	NA	NA	NA	NA	C	5	9	11	ctrl
88830	385L59	m	193	NA	NA	NA	NA	C	5	9	11	ctrl
88830	427L59	m	281	NA	NA	NA	NA	C	5	9	11	ctrl
88830	452L59	m	373	NA	NA	NA	NA	C	5	9	11	ctrl
88830	399L59	m	464	NA	NA	NA	NA	C	5	9	11	ctrl
88830	501L59	m	593	NA	NA	NA	NA	C	5	9	11	ctrl
89043	32L56	w	96	NA	NA	NA	NA	V	4	4	4	ctrl
89043	48L56	w	104	NA	NA	NA	NA	V	4	4	4	ctrl
89043	114L56	w	199	NA	NA	NA	NA	V	4	4	4	ctrl
89043	139L56	w	283	NA	NA	NA	NA	V	4	4	4	ctrl
89043	118L56	w	392	NA	NA	NA	NA	V	4	4	4	ctrl
89043	184L56	w	481	NA	NA	NA	NA	V	4	4	4	ctrl
89043	214L56	w	602	NA	NA	NA	NA	V	4	4	4	ctrl
89043	330L56	w	678	NA	NA	NA	NA	V	4	4	4	ctrl
90117	258L56	m	9	Cephalosporin	ENT	-459	NA	V	6	7	8	atx
90117	267L56	m	30	Cephalosporin	ENT	-438	NA	V	6	7	8	atx
90117	232L56	m	121	Cephalosporin	ENT	-347	NA	V	6	7	8	atx
90117	292L56	m	212	Cephalosporin	ENT	-256	NA	V	6	7	8	atx
90117	319L56	m	305	Cephalosporin	ENT	-163	NA	V	6	7	8	pre45-225
90117	419L56	m	401	Cephalosporin	ENT	-67	NA	V	6	7	8	pre45-225
90117	19L56	m	485	Cephalosporin	ENT	17	11	V	6	7	8	post0-30
90117	77L56	m	592	Cephalosporin	ENT	124	118	V	6	7	8	post>90
90117	94L56	m	691	Cephalosporin	ENT	223	217	V	6	7	8	post>90
90117	71L56	m	783	Cephalosporin	ENT	315	309	V	6	7	8	post>90
90723	433L59	w	19	NA	NA	NA	NA	C	7	9	12	ctrl
90723	458L59	w	110	NA	NA	NA	NA	C	7	9	12	ctrl
90723	443L59	w	216	NA	NA	NA	NA	C	7	9	12	ctrl
90723	476L59	w	279	NA	NA	NA	NA	C	7	9	12	ctrl
90723	471L59	w	389	NA	NA	NA	NA	C	7	9	12	ctrl
90723	562L59	w	460	NA	NA	NA	NA	C	7	9	12	ctrl
90723	559L59	w	557	NA	NA	NA	NA	C	7	9	12	ctrl
90723	252L60	w	760	NA	NA	NA	NA	C	7	9	12	ctrl
91620	401L59	m	5	Cephalosporin	unknown/other	-468	NA	V	6	7	19	atx
91620	467L59	m	104	Cephalosporin	unknown/other	-369	NA	V	6	7	19	atx
91620	437L59	m	196	Cephalosporin	unknown/other	-277	NA	V	6	7	19	atx
91620	540L59	m	388	Cephalosporin	unknown/other	-85	NA	V	6	7	19	pre45-225
91620	89L60	m	483	Cephalosporin	unknown/other	10	6	V	6	7	19	post0-30
91620	151L60	m	627	Cephalosporin	unknown/other	154	150	V	6	7	19	post>90
93253	176L60	m	62	NA	NA	NA	NA	V	6	8	13	ctrl
93253	355L60	m	173	NA	NA	NA	NA	V	6	8	13	ctrl
93253	533L60	m	376	NA	NA	NA	NA	V	6	8	13	ctrl
93253	56L61	m	517	NA	NA	NA	NA	V	6	8	13	ctrl
93253	150L61	m	694	NA	NA	NA	NA	V	6	8	13	ctrl
93253	135L61	m	753	NA	NA	NA	NA	V	6	8	13	ctrl
93551	91L60	w	32	NA	NA	NA	NA	V	13	NA	24	ctrl
93551	86L60	w	69	NA	NA	NA	NA	V	13	NA	24	ctrl
93551	350L60	w	321	NA	NA	NA	NA	V	13	NA	24	ctrl
93551	446L60	w	392	NA	NA	NA	NA	V	13	NA	24	ctrl
93551	99L61	w	668	NA	NA	NA	NA	V	13	NA	24	ctrl
93551	116L61	w	716	NA	NA	NA	NA	V	13	NA	24	ctrl
94085	486L59	w	13	NA	NA	NA	NA	C	3	6	6	ctrl
94085	33L60	w	69	NA	NA	NA	NA	C	3	6	6	ctrl
94085	54L60	w	139	NA	NA	NA	NA	C	3	6	6	ctrl
94085	454L60	w	463	NA	NA	NA	NA	C	3	6	6	ctrl
94085	526L60	w	552	NA	NA	NA	NA	C	3	6	6	ctrl
94085	84L61	w	637	NA	NA	NA	NA	C	3	6	6	ctrl
94301	28L60	m	64	NA	NA	NA	NA	C	7	12	24	ctrl
94301	117L60	m	150	NA	NA	NA	NA	C	7	12	24	ctrl
94301	382L60	m	357	NA	NA	NA	NA	C	7	12	24	ctrl
94301	421L60	m	411	NA	NA	NA	NA	C	7	12	24	ctrl
94301	568L60	m	546	NA	NA	NA	NA	C	7	12	24	ctrl
94301	61L61	m	610	NA	NA	NA	NA	C	7	12	24	ctrl
94301	107L61	m	704	NA	NA	NA	NA	C	7	12	24	ctrl
95747	441L59	w	167	NA	NA	NA	NA	V	7	9	17	ctrl
95747	409L59	w	199	NA	NA	NA	NA	V	7	9	17	ctrl
95747	451L59	w	294	NA	NA	NA	NA	V	7	9	17	ctrl
95747	389L59	w	377	NA	NA	NA	NA	V	7	9	17	ctrl
95747	431L59	w	472	NA	NA	NA	NA	V	7	9	17	ctrl
95747	548L59	w	573	NA	NA	NA	NA	V	7	9	17	ctrl
95747	567L59	w	652	NA	NA	NA	NA	V	7	9	17	ctrl
96618	41L60	m	34	NA	NA	NA	NA	V	4	7	12	ctrl
96618	501L60	m	502	NA	NA	NA	NA	V	4	7	12	ctrl
96618	69L61	m	609	NA	NA	NA	NA	V	4	7	12	ctrl
96618	115L61	m	709	NA	NA	NA	NA	V	4	7	12	ctrl
96618	187L61	m	745	NA	NA	NA	NA	V	4	7	12	ctrl
96770	274L56	m	16	Cephalosporin	ENT	-307	NA	V	1	2	2	atx
96770	197L56	m	51	Cephalosporin	ENT	-272	NA	V	1	2	2	atx
96770	288L56	m	136	Cephalosporin	ENT	-187	NA	V	1	2	2	pre45-225
96770	326L56	m	287	Cephalosporin	ENT	-36	NA	V	1	2	2	atx
96770	458L56	m	400	Cephalosporin	ENT	77	73	V	1	2	2	atx
96770	42L56	m	455	Cephalosporin	ENT	132	128	V	1	2	2	atx
96770	54L56	m	650	Cephalosporin	ENT	327	323	V	1	2	2	post>90
97185	64L56	m	71	Aminopenicillin	ENT	-388	NA	V	5	7	14	atx
97185	81L56	m	179	Aminopenicillin	ENT	-280	NA	V	5	7	14	atx
97185	116L56	m	239	Aminopenicillin	ENT	-220	NA	V	5	7	14	pre45-225
97185	126L56	m	334	Aminopenicillin	ENT	-125	NA	V	5	7	14	pre45-225
97185	242L56	m	476	Aminopenicillin	ENT	17	14	V	5	7	14	post0-30
97185	223L56	m	584	Aminopenicillin	ENT	125	122	V	5	7	14	post>90
97185	347L56	m	675	Aminopenicillin	ENT	216	213	V	5	7	14	post>90
97185	350L56	m	763	Aminopenicillin	ENT	304	301	V	5	7	14	post>90
97831	99L56	w	88	NA	NA	NA	NA	C	7	11	18	ctrl
97831	155L56	w	125	NA	NA	NA	NA	C	7	11	18	ctrl
97831	102L56	w	227	NA	NA	NA	NA	C	7	11	18	ctrl
97831	257L56	w	344	NA	NA	NA	NA	C	7	11	18	ctrl
97831	196L56	w	398	NA	NA	NA	NA	C	7	11	18	ctrl
97831	378L56	w	534	NA	NA	NA	NA	C	7	11	18	ctrl
97831	340L56	w	582	NA	NA	NA	NA	C	7	11	18	ctrl
97831	296L56	w	688	NA	NA	NA	NA	C	7	11	18	ctrl
98126	209L60	w	139	NA	NA	NA	NA	NA	NA	NA	NA	ctrl
98126	377L60	w	146	NA	NA	NA	NA	NA	NA	NA	NA	ctrl
98126	365L60	w	202	NA	NA	NA	NA	NA	NA	NA	NA	ctrl
98126	311L60	w	223	NA	NA	NA	NA	NA	NA	NA	NA	ctrl
98126	460L60	w	265	NA	NA	NA	NA	NA	NA	NA	NA	ctrl
98126	471L60	w	302	NA	NA	NA	NA	NA	NA	NA	NA	ctrl
98126	534L60	w	376	NA	NA	NA	NA	NA	NA	NA	NA	ctrl
98126	24L61	w	506	NA	NA	NA	NA	NA	NA	NA	NA	ctrl
98177	204L56	m	5	NA	NA	NA	NA	V	5	7	15	ctrl
98177	321L56	m	102	NA	NA	NA	NA	V	5	7	15	ctrl
98177	301L56	m	193	NA	NA	NA	NA	V	5	7	15	ctrl
98177	336L56	m	300	NA	NA	NA	NA	V	5	7	15	ctrl
98177	90L56	m	451	NA	NA	NA	NA	V	5	7	15	ctrl
98177	36L56	m	498	NA	NA	NA	NA	V	5	7	15	ctrl
98177	85L56	m	565	NA	NA	NA	NA	V	5	7	15	ctrl
99262	521L59	m	29	NA	NA	NA	NA	V	5	10	16	ctrl
99262	505L59	m	71	NA	NA	NA	NA	V	5	10	16	ctrl
99262	49L60	m	180	NA	NA	NA	NA	V	5	10	16	ctrl
99262	99L60	m	281	NA	NA	NA	NA	V	5	10	16	ctrl
99262	211L60	m	355	NA	NA	NA	NA	V	5	10	16	ctrl
99262	256L60	m	429	NA	NA	NA	NA	V	5	10	16	ctrl
99262	319L60	m	509	NA	NA	NA	NA	V	5	10	16	ctrl
99262	468L60	m	552	NA	NA	NA	NA	V	5	10	16	ctrl
99262	532L60	m	639	NA	NA	NA	NA	V	5	10	16	ctrl
99262	66L61	m	713	NA	NA	NA	NA	V	5	10	16	ctrl
